# Supplementary material for: rac-1-(Furan-2-ylmeth­yl)-N-nitro-5-(oxolan-2-ylmeth­yl)-1,3,5-triazinan-2-imine
Source: Acta Crystallogr Sect E Struct Rep Online. 2010 Sep 18;66(Pt 10):o2581. doi: 10.1107/S1600536810036561 (PMC2983308; doi:10.1107/S1600536810036561)
Supplement: Supplementary file 1 [file e-66-o2581-sup1.cif]

##############################################################################
###                                                                        ###
###        Electronic paper (Acta Crystallographica Section E)             ###
###                                                                        ###
##############################################################################
#                                                                            #
# This CIF contains the data in a paper accepted for publication in Acta     #
# Crystallographica Section E. It conforms to the requirements of Notes      #
# for Authors for Section E, and has been peer reviewed under the auspices   #
# of the IUCr Commission on Journals.                                        #
#                                                                            #
# Full details of the Crystallographic Information File format               #
# are given in the paper "The Crystallographic Information File (CIF):       #
# a New Standard Archive File for Crystallography" by S. R. Hall, F. H.      #
# Allen and I. D. Brown [Acta Cryst. (1991), A47, 655-685].                  #
#                                                                            #
# The current version of the core CIF dictionary is obtainable from          #
# ftp://ftp.iucr.org/pub/cif_core.dic. The current version number is 2.4.    #
#                                                                            #
# Software is freely available for graphical display of the structure(s) in  #
# this CIF.  For information consult the CIF home page http://www.iucr.org/  #
# cif/home.html                                                              #
#                                                                            #
# This file may be used for bona fide research purposes within the           #
# scientific community so long as proper attribution is given to the journal # 
# article from which it was obtained.                                        #
#                                                                            #
##############################################################################
                                             
data_I
_audit_creation_method     SHELXL97
_chemical_name_systematic
;
<i>rac</i>-1-(Furan-2-ylmethyl)-<i>N</i>-nitro-5-(oxolan-2-ylmethyl)-
1,3,5-triazinan-2-imine
;
_chemical_name_common     ?
_chemical_formula_moiety     'C13 H19 N5 O4'
_chemical_formula_sum     'C13 H19 N5 O4'
_chemical_formula_iupac     'C13 H19 N5 O4'
_chemical_formula_weight     309.33
_chemical_melting_point     ?
_symmetry_cell_setting     monoclinic
_symmetry_space_group_name_H-M     'P 21/n'
_symmetry_space_group_name_Hall     '-P 2yn'
loop_
    _symmetry_equiv_pos_as_xyz
    'x, y, z'
    '-x+1/2, y+1/2, -z+1/2'
    '-x, -y, -z'
    'x-1/2, -y-1/2, z-1/2'
_cell_length_a     11.1898(12)
_cell_length_b     9.2620(10)
_cell_length_c     14.4863(15)
_cell_angle_alpha     90.00
_cell_angle_beta     99.276(2)
_cell_angle_gamma     90.00
_cell_volume     1481.7(3)
_cell_formula_units_Z     4
_cell_measurement_reflns_used     4051
_cell_measurement_theta_min     2.51
_cell_measurement_theta_max     28.25
_cell_measurement_temperature     298(2)
_exptl_crystal_description     block
_exptl_crystal_colour     colorless
_exptl_crystal_size_max     0.16
_exptl_crystal_size_mid     0.12
_exptl_crystal_size_min     0.10
_exptl_crystal_density_diffrn     1.387
_exptl_crystal_density_meas     ?
_exptl_crystal_density_method     'not measured'
_exptl_crystal_F_000     656
_exptl_absorpt_coefficient_mu     0.105
_exptl_absorpt_correction_type     none
_exptl_absorpt_process_details     ?
_exptl_absorpt_correction_T_min     ?
_exptl_absorpt_correction_T_max     ?
_exptl_special_details
;
;
_diffrn_ambient_temperature     298(2)
_diffrn_radiation_type     MoK\a
_diffrn_radiation_wavelength     0.71073
_diffrn_radiation_source     'fine-focus sealed tube'
_diffrn_radiation_monochromator     graphite
_diffrn_measurement_device_type     'Bruker SMART CCD area-detector'
_diffrn_measurement_method     '\f and \w scans'
_diffrn_detector_area_resol_mean     ?
_diffrn_reflns_number     9196
_diffrn_reflns_av_R_equivalents     0.0539
_diffrn_reflns_av_sigmaI/netI     0.0345
_diffrn_reflns_theta_min     2.14
_diffrn_reflns_theta_max     26.00
_diffrn_reflns_theta_full     26.00
_diffrn_measured_fraction_theta_max     0.999
_diffrn_measured_fraction_theta_full     0.999
_diffrn_reflns_limit_h_min     -12
_diffrn_reflns_limit_h_max     13
_diffrn_reflns_limit_k_min     -9
_diffrn_reflns_limit_k_max     11
_diffrn_reflns_limit_l_min     -17
_diffrn_reflns_limit_l_max     17
_diffrn_standards_number     0
_diffrn_standards_interval_count     .
_diffrn_standards_interval_time     .
_diffrn_standards_decay_%     ?
_refine_special_details
;
Refinement of <i>F</i>^2^ against ALL reflections. The weighted <i>R</i>-factor
<i>wR</i> and goodness of fit <i>S</i> are based on <i>F</i>^2^, conventional
<i>R</i>-factors <i>R</i> are based on <i>F</i>, with <i>F</i> set to zero for
negative <i>F</i>^2^. The threshold expression of <i>F</i>^2^ >
\s(<i>F</i>^2^) is used only for calculating <i>R</i>-factors(gt) <i>etc</i>.
and is not relevant to the choice of reflections for refinement.
<i>R</i>-factors based on <i>F</i>^2^ are statistically about twice as large
as those based on <i>F</i>, and <i>R</i>- factors based on ALL data will be
even larger.
;
_reflns_number_total     2902
_reflns_number_gt     2615
_reflns_threshold_expression     I>2\s(I)
_refine_ls_structure_factor_coef     Fsqd
_refine_ls_matrix_type     full
_refine_ls_R_factor_all     0.0726
_refine_ls_R_factor_gt     0.0663
_refine_ls_wR_factor_gt     0.1596
_refine_ls_wR_factor_ref     0.1636
_refine_ls_goodness_of_fit_ref     1.178
_refine_ls_restrained_S_all     1.178
_refine_ls_number_reflns     2902
_refine_ls_number_parameters     202
_refine_ls_number_restraints     0
_refine_ls_hydrogen_treatment     mixed
_refine_ls_weighting_scheme     calc
_refine_ls_weighting_details
         'calc w=1/[\s^2^(Fo^2^)+(0.0599P)^2^+0.7103P] where P=(Fo^2^+2Fc^2^)/3'
_atom_sites_solution_hydrogens     geom
_atom_sites_solution_primary     direct
_atom_sites_solution_secondary     difmap
_refine_ls_shift/su_max     0.000
_refine_ls_shift/su_mean     0.000
_refine_diff_density_max     0.335
_refine_diff_density_min     -0.213
_refine_ls_extinction_method     none
_refine_ls_extinction_coef     ?
loop_
    _atom_type_symbol
    _atom_type_description
    _atom_type_scat_dispersion_real
    _atom_type_scat_dispersion_imag
    _atom_type_scat_source
    'C' 'C' 0.0033 0.0016
                         'International Tables Vol C Tables 4.2.6.8 and 6.1.1.4'
    'H' 'H' 0.0000 0.0000
                         'International Tables Vol C Tables 4.2.6.8 and 6.1.1.4'
    'N' 'N' 0.0061 0.0033
                         'International Tables Vol C Tables 4.2.6.8 and 6.1.1.4'
    'O' 'O' 0.0106 0.0060
                         'International Tables Vol C Tables 4.2.6.8 and 6.1.1.4'
_computing_data_collection     'SMART (Bruker, 2001)'
_computing_cell_refinement     'SAINT (Bruker, 2001)'
_computing_data_reduction     'SAINT (Bruker, 2001)'
_computing_structure_solution     'SHELXS97 (Sheldrick, 2008)'
_computing_structure_refinement     'SHELXL97 (Sheldrick, 2008)'
_computing_molecular_graphics     'SHELXTL (Sheldrick, 2008)'
_computing_publication_material     'SHELXTL (Sheldrick, 2008)'
loop_
    _atom_site_type_symbol
    _atom_site_label
    _atom_site_fract_x
    _atom_site_fract_y
    _atom_site_fract_z
    _atom_site_U_iso_or_equiv
    _atom_site_adp_type
    _atom_site_calc_flag
    _atom_site_refinement_flags
    _atom_site_occupancy
    _atom_site_disorder_assembly
    _atom_site_disorder_group
    C C1 0.1890(2) 1.0871(3) -0.01634(16) 0.0487(6) Uani d . 1 . .
    H H1 0.1262 1.0589 -0.0684 0.058 Uiso calc R 1 . .
    C C2 0.2996(3) 1.1394(3) -0.0536(2) 0.0696(8) Uani d . 1 . .
    H H2A 0.3568 1.0614 -0.0561 0.084 Uiso calc R 1 . .
    H H2B 0.2777 1.1802 -0.1157 0.084 Uiso calc R 1 . .
    C C3 0.3511(3) 1.2516(4) 0.0146(2) 0.0736(9) Uani d . 1 . .
    H H3A 0.3924 1.3257 -0.0156 0.088 Uiso calc R 1 . .
    H H3B 0.4078 1.2094 0.0651 0.088 Uiso calc R 1 . .
    C C4 0.2436(3) 1.3124(3) 0.0502(2) 0.0615(7) Uani d . 1 . .
    H H4A 0.2630 1.3307 0.1169 0.074 Uiso calc R 1 . .
    H H4B 0.2191 1.4027 0.0188 0.074 Uiso calc R 1 . .
    C C5 0.2134(2) 0.9639(3) 0.05245(16) 0.0473(6) Uani d . 1 . .
    H H5A 0.2792 0.9902 0.1017 0.057 Uiso calc R 1 . .
    H H5B 0.1420 0.9468 0.0809 0.057 Uiso calc R 1 . .
    C C6 0.1429(2) 0.7399(3) -0.02488(15) 0.0482(6) Uani d . 1 . .
    H H6A 0.1663 0.6655 -0.0656 0.058 Uiso calc R 1 . .
    H H6B 0.0791 0.7970 -0.0608 0.058 Uiso calc R 1 . .
    C C7 0.16647(19) 0.6493(2) 0.13610(15) 0.0382(5) Uani d . 1 . .
    C C8 0.3341(2) 0.7465(3) 0.06578(16) 0.0476(6) Uani d . 1 . .
    H H8A 0.4025 0.8074 0.0900 0.057 Uiso calc R 1 . .
    H H8B 0.3630 0.6705 0.0290 0.057 Uiso calc R 1 . .
    C C9 0.3679(2) 0.6694(3) 0.23428(16) 0.0532(6) Uani d . 1 . .
    H H9A 0.3267 0.6217 0.2798 0.064 Uiso calc R 1 . .
    H H9B 0.3899 0.7657 0.2574 0.064 Uiso calc R 1 . .
    C C10 0.4795(2) 0.5882(3) 0.22556(16) 0.0482(6) Uani d . 1 . .
    C C11 0.5939(2) 0.6300(3) 0.23025(18) 0.0540(6) Uani d . 1 . .
    H H11 0.6233 0.7234 0.2408 0.065 Uiso calc R 1 . .
    C C12 0.6623(2) 0.5070(4) 0.2163(2) 0.0693(8) Uani d . 1 . .
    H H12 0.7454 0.5036 0.2161 0.083 Uiso calc R 1 . .
    C C13 0.5869(3) 0.3982(4) 0.2035(3) 0.0808(10) Uani d . 1 . .
    H H13 0.6081 0.3034 0.1925 0.097 Uiso calc R 1 . .
    N N1 0.24528(17) 0.8309(2) 0.00685(12) 0.0440(5) Uani d . 1 . .
    N N2 0.09726(18) 0.6721(2) 0.05406(13) 0.0434(5) Uani d . 1 . .
    H H2 0.024(2) 0.659(3) 0.0503(18) 0.052 Uiso d . 1 . .
    N N3 0.28447(16) 0.6810(2) 0.14521(12) 0.0442(5) Uani d . 1 . .
    N N4 0.13154(16) 0.5958(2) 0.21520(13) 0.0463(5) Uani d . 1 . .
    N N5 0.01557(17) 0.5609(2) 0.21385(14) 0.0486(5) Uani d . 1 . .
    O O1 0.14841(15) 1.20885(19) 0.03162(12) 0.0540(5) Uani d . 1 . .
    O O2 0.47092(18) 0.4451(2) 0.20884(18) 0.0799(7) Uani d . 1 . .
    O O3 -0.06477(17) 0.5800(3) 0.14598(15) 0.0902(8) Uani d . 1 . .
    O O4 -0.00984(17) 0.5099(2) 0.28658(14) 0.0709(6) Uani d . 1 . .
loop_
    _atom_site_aniso_label
    _atom_site_aniso_U_11
    _atom_site_aniso_U_22
    _atom_site_aniso_U_33
    _atom_site_aniso_U_12
    _atom_site_aniso_U_13
    _atom_site_aniso_U_23
    C1 0.0558(14) 0.0487(14) 0.0407(12) -0.0013(11) 0.0050(10) 0.0002(10)
    C2 0.092(2) 0.0565(17) 0.0706(18) -0.0087(16) 0.0424(17) 0.0028(14)
    C3 0.0628(17) 0.078(2) 0.084(2) -0.0169(16) 0.0242(16) -0.0094(17)
    C4 0.0651(17) 0.0516(16) 0.0669(17) -0.0046(13) 0.0075(13) -0.0092(13)
    C5 0.0543(14) 0.0514(14) 0.0384(11) -0.0023(11) 0.0141(10) 0.0002(10)
    C6 0.0558(14) 0.0530(14) 0.0361(11) 0.0010(11) 0.0086(10) -0.0008(10)
    C7 0.0385(11) 0.0360(11) 0.0409(11) 0.0031(9) 0.0088(9) -0.0005(9)
    C8 0.0448(12) 0.0543(14) 0.0470(12) 0.0011(11) 0.0175(10) 0.0064(11)
    C9 0.0432(13) 0.0758(18) 0.0407(12) -0.0032(12) 0.0072(10) 0.0061(12)
    C10 0.0418(12) 0.0613(16) 0.0393(11) -0.0063(11) 0.0004(9) 0.0113(11)
    C11 0.0406(12) 0.0648(16) 0.0580(14) -0.0129(12) 0.0121(11) 0.0088(12)
    C12 0.0416(14) 0.093(2) 0.0730(18) 0.0042(15) 0.0090(13) 0.0168(17)
    C13 0.0614(18) 0.069(2) 0.108(3) 0.0143(17) 0.0027(17) 0.0073(19)
    N1 0.0493(11) 0.0454(11) 0.0393(9) 0.0019(9) 0.0125(8) 0.0025(8)
    N2 0.0386(10) 0.0493(12) 0.0416(10) -0.0025(9) 0.0046(8) 0.0033(8)
    N3 0.0370(10) 0.0562(12) 0.0403(10) 0.0008(8) 0.0091(8) 0.0102(8)
    N4 0.0369(10) 0.0568(12) 0.0465(10) -0.0022(9) 0.0099(8) 0.0112(9)
    N5 0.0423(11) 0.0519(12) 0.0523(12) -0.0010(9) 0.0101(9) 0.0095(9)
    O1 0.0495(10) 0.0493(10) 0.0636(11) 0.0033(8) 0.0104(8) -0.0040(8)
    O2 0.0524(12) 0.0665(14) 0.1163(19) -0.0084(10) -0.0001(11) 0.0061(12)
    O3 0.0461(11) 0.154(2) 0.0675(13) -0.0258(13) 0.0006(10) 0.0314(14)
    O4 0.0549(11) 0.0947(16) 0.0677(12) -0.0047(10) 0.0235(9) 0.0345(11)
_geom_special_details
;
All e.s.d.'s (except the e.s.d. in the dihedral angle between two l.s. planes)
are estimated using the full covariance matrix. The cell e.s.d.'s are taken
into account individually in the estimation of e.s.d.'s in distances, angles
and torsion angles; correlations between e.s.d.'s in cell parameters are only
used when they are defined by crystal symmetry. An approximate (isotropic)
treatment of cell e.s.d.'s is used for estimating e.s.d.'s involving l.s.
planes.
;
loop_
    _geom_bond_atom_site_label_1
    _geom_bond_atom_site_label_2
    _geom_bond_site_symmetry_2
    _geom_bond_distance
    _geom_bond_publ_flag
    C1 O1 . 1.436(3) ?
    C1 C2 . 1.508(4) ?
    C1 C5 . 1.510(3) ?
    C1 H1 . 0.9800 ?
    C2 C3 . 1.485(4) ?
    C2 H2A . 0.9700 ?
    C2 H2B . 0.9700 ?
    C3 C4 . 1.494(4) ?
    C3 H3A . 0.9700 ?
    C3 H3B . 0.9700 ?
    C4 O1 . 1.426(3) ?
    C4 H4A . 0.9700 ?
    C4 H4B . 0.9700 ?
    C5 N1 . 1.469(3) ?
    C5 H5A . 0.9700 ?
    C5 H5B . 0.9700 ?
    C6 N1 . 1.436(3) ?
    C6 N2 . 1.467(3) ?
    C6 H6A . 0.9700 ?
    C6 H6B . 0.9700 ?
    C7 N2 . 1.327(3) ?
    C7 N3 . 1.338(3) ?
    C7 N4 . 1.362(3) ?
    C8 N1 . 1.433(3) ?
    C8 N3 . 1.485(3) ?
    C8 H8A . 0.9700 ?
    C8 H8B . 0.9700 ?
    C9 N3 . 1.469(3) ?
    C9 C10 . 1.481(3) ?
    C9 H9A . 0.9700 ?
    C9 H9B . 0.9700 ?
    C10 C11 . 1.329(3) ?
    C10 O2 . 1.348(3) ?
    C11 C12 . 1.405(4) ?
    C11 H11 . 0.9300 ?
    C12 C13 . 1.309(4) ?
    C12 H12 . 0.9300 ?
    C13 O2 . 1.382(4) ?
    C13 H13 . 0.9300 ?
    N2 H2 . 0.82(3) ?
    N4 N5 . 1.335(3) ?
    N5 O4 . 1.229(3) ?
    N5 O3 . 1.233(3) ?
loop_
    _geom_angle_atom_site_label_1
    _geom_angle_atom_site_label_2
    _geom_angle_atom_site_label_3
    _geom_angle_site_symmetry_1
    _geom_angle_site_symmetry_3
    _geom_angle
    _geom_angle_publ_flag
    O1 C1 C2 . . 105.2(2) ?
    O1 C1 C5 . . 108.15(18) ?
    C2 C1 C5 . . 114.1(2) ?
    O1 C1 H1 . . 109.7 ?
    C2 C1 H1 . . 109.7 ?
    C5 C1 H1 . . 109.7 ?
    C3 C2 C1 . . 103.8(2) ?
    C3 C2 H2A . . 111.0 ?
    C1 C2 H2A . . 111.0 ?
    C3 C2 H2B . . 111.0 ?
    C1 C2 H2B . . 111.0 ?
    H2A C2 H2B . . 109.0 ?
    C2 C3 C4 . . 104.2(2) ?
    C2 C3 H3A . . 110.9 ?
    C4 C3 H3A . . 110.9 ?
    C2 C3 H3B . . 110.9 ?
    C4 C3 H3B . . 110.9 ?
    H3A C3 H3B . . 108.9 ?
    O1 C4 C3 . . 107.4(2) ?
    O1 C4 H4A . . 110.2 ?
    C3 C4 H4A . . 110.2 ?
    O1 C4 H4B . . 110.2 ?
    C3 C4 H4B . . 110.2 ?
    H4A C4 H4B . . 108.5 ?
    N1 C5 C1 . . 111.59(18) ?
    N1 C5 H5A . . 109.3 ?
    C1 C5 H5A . . 109.3 ?
    N1 C5 H5B . . 109.3 ?
    C1 C5 H5B . . 109.3 ?
    H5A C5 H5B . . 108.0 ?
    N1 C6 N2 . . 111.20(18) ?
    N1 C6 H6A . . 109.4 ?
    N2 C6 H6A . . 109.4 ?
    N1 C6 H6B . . 109.4 ?
    N2 C6 H6B . . 109.4 ?
    H6A C6 H6B . . 108.0 ?
    N2 C7 N3 . . 118.54(19) ?
    N2 C7 N4 . . 127.3(2) ?
    N3 C7 N4 . . 114.15(19) ?
    N1 C8 N3 . . 111.98(18) ?
    N1 C8 H8A . . 109.2 ?
    N3 C8 H8A . . 109.2 ?
    N1 C8 H8B . . 109.2 ?
    N3 C8 H8B . . 109.2 ?
    H8A C8 H8B . . 107.9 ?
    N3 C9 C10 . . 112.8(2) ?
    N3 C9 H9A . . 109.0 ?
    C10 C9 H9A . . 109.0 ?
    N3 C9 H9B . . 109.0 ?
    C10 C9 H9B . . 109.0 ?
    H9A C9 H9B . . 107.8 ?
    C11 C10 O2 . . 109.6(2) ?
    C11 C10 C9 . . 131.8(3) ?
    O2 C10 C9 . . 118.6(2) ?
    C10 C11 C12 . . 107.4(3) ?
    C10 C11 H11 . . 126.3 ?
    C12 C11 H11 . . 126.3 ?
    C13 C12 C11 . . 106.9(3) ?
    C13 C12 H12 . . 126.6 ?
    C11 C12 H12 . . 126.6 ?
    C12 C13 O2 . . 109.9(3) ?
    C12 C13 H13 . . 125.1 ?
    O2 C13 H13 . . 125.1 ?
    C8 N1 C6 . . 108.15(19) ?
    C8 N1 C5 . . 112.63(19) ?
    C6 N1 C5 . . 113.40(19) ?
    C7 N2 C6 . . 122.69(19) ?
    C7 N2 H2 . . 117.9(18) ?
    C6 N2 H2 . . 118.7(18) ?
    C7 N3 C9 . . 123.22(18) ?
    C7 N3 C8 . . 119.94(18) ?
    C9 N3 C8 . . 116.49(18) ?
    N5 N4 C7 . . 119.09(19) ?
    O4 N5 O3 . . 119.9(2) ?
    O4 N5 N4 . . 116.1(2) ?
    O3 N5 N4 . . 123.98(19) ?
    C4 O1 C1 . . 109.54(19) ?
    C10 O2 C13 . . 106.2(2) ?
loop_
    _geom_torsion_atom_site_label_1
    _geom_torsion_atom_site_label_2
    _geom_torsion_atom_site_label_3
    _geom_torsion_atom_site_label_4
    _geom_torsion_site_symmetry_1
    _geom_torsion_site_symmetry_2
    _geom_torsion_site_symmetry_3
    _geom_torsion_site_symmetry_4
    _geom_torsion
    _geom_torsion_publ_flag
    O1 C1 C2 C3 . . . . 29.5(3) ?
    C5 C1 C2 C3 . . . . -88.8(3) ?
    C1 C2 C3 C4 . . . . -30.1(3) ?
    C2 C3 C4 O1 . . . . 20.2(3) ?
    O1 C1 C5 N1 . . . . 175.01(18) ?
    C2 C1 C5 N1 . . . . -68.3(3) ?
    N3 C9 C10 C11 . . . . 110.1(3) ?
    N3 C9 C10 O2 . . . . -69.1(3) ?
    O2 C10 C11 C12 . . . . -0.3(3) ?
    C9 C10 C11 C12 . . . . -179.6(2) ?
    C10 C11 C12 C13 . . . . 0.3(3) ?
    C11 C12 C13 O2 . . . . -0.2(4) ?
    N3 C8 N1 C6 . . . . -56.5(3) ?
    N3 C8 N1 C5 . . . . 69.6(2) ?
    N2 C6 N1 C8 . . . . 54.5(2) ?
    N2 C6 N1 C5 . . . . -71.2(2) ?
    C1 C5 N1 C8 . . . . 144.4(2) ?
    C1 C5 N1 C6 . . . . -92.4(2) ?
    N3 C7 N2 C6 . . . . -4.4(3) ?
    N4 C7 N2 C6 . . . . 175.6(2) ?
    N1 C6 N2 C7 . . . . -25.4(3) ?
    N2 C7 N3 C9 . . . . 175.7(2) ?
    N4 C7 N3 C9 . . . . -4.3(3) ?
    N2 C7 N3 C8 . . . . 2.8(3) ?
    N4 C7 N3 C8 . . . . -177.2(2) ?
    C10 C9 N3 C7 . . . . 130.5(2) ?
    C10 C9 N3 C8 . . . . -56.4(3) ?
    N1 C8 N3 C7 . . . . 28.7(3) ?
    N1 C8 N3 C9 . . . . -144.7(2) ?
    N2 C7 N4 N5 . . . . -0.1(4) ?
    N3 C7 N4 N5 . . . . 179.9(2) ?
    C7 N4 N5 O4 . . . . 178.3(2) ?
    C7 N4 N5 O3 . . . . -3.5(4) ?
    C3 C4 O1 C1 . . . . -1.6(3) ?
    C2 C1 O1 C4 . . . . -17.4(3) ?
    C5 C1 O1 C4 . . . . 104.8(2) ?
    C11 C10 O2 C13 . . . . 0.2(3) ?
    C9 C10 O2 C13 . . . . 179.6(2) ?
    C12 C13 O2 C10 . . . . 0.0(4) ?
loop_
    _geom_hbond_atom_site_label_D
    _geom_hbond_atom_site_label_H
    _geom_hbond_atom_site_label_A
    _geom_hbond_site_symmetry_A
    _geom_hbond_distance_DH
    _geom_hbond_distance_HA
    _geom_hbond_distance_DA
    _geom_hbond_angle_DHA
    N2 H2 O3 . 0.82(3) 1.97(3) 2.563(3) 128(2)
    N2 H2 O1 3_575 0.82(3) 2.43(3) 3.035(3) 132(2)
data_global
_journal_date_recd_electronic     2010-09-01
_journal_date_accepted     2010-09-13
_journal_name_full     'Acta Crystallographica, Section E'
_journal_year     2010
_journal_volume     66
_journal_issue     10
_journal_page_first     o2581
_journal_page_last     o2581
_journal_paper_category     QO
_journal_coeditor_code     ZS2064
_publ_contact_author_name     'Dr C.W. Sun'
_publ_contact_author_address
;
Department of Chemistry
College of Life and Environmental Science
Shanghai Normal University
Shanghai, 200234
People's Republic of China
;
_publ_contact_author_email     maxubo6688@yahoo.com.cn
_publ_contact_author_fax     '86-21-64321926'
_publ_contact_author_phone     '86-21-64321926'
_publ_section_title
;\
<i>rac</i>-1-(Furan-2-ylmethyl)-<i>N</i>-nitro-5-(oxolan-2-ylmethyl)-1,3,5-\
triazinan-2-imine
;
loop_
    _publ_author_name
    _publ_author_address
    'Sun, Chuan-Wen'
;
Department of Chemistry
College of Life and Environmental Science
Shanghai Normal University
Shanghai 200234
People's Republic of China
;
    'Ma, Xu-Bo'
;
Department of Chemistry
College of Life and Environmental Science
Shanghai Normal University
Shanghai 200234
People's Republic of China
;
    'Bu, Hong-Fei'
;
Department of Chemistry
College of Life and Environmental Science
Shanghai Normal University
Shanghai 200234
People's Republic of China
;
