# Supplementary material for: rac-1-(Furan-2-ylmeth­yl)-N-nitro-5-(oxolan-2-ylmeth­yl)-1,3,5-triazinan-2-imine
Source: Acta Crystallogr Sect E Struct Rep Online. 2010 Sep 18;66(Pt 10):o2581. doi: 10.1107/S1600536810036561 (PMC2983308; doi:10.1107/S1600536810036561)
Supplement: Supplementary file 2 [file e-66-o2581-Isup2.hkl]

# 
# h,k,l, Fc-squared, Fo-squared, sigma(Fo-squared) and status flag 
# 
data_I
_shelx_title ' 100612bm in P2(1)/n' 
_shelx_refln_list_code          4 
_shelx_F_calc_maximum      186.17 
_exptl_crystal_F_000       656.00 
_reflns_d_resolution_high  0.8108 
 
loop_ 
 _symmetry_equiv_pos_as_xyz 
 'x, y, z' 
 '-x+1/2, y+1/2, -z+1/2' 
 '-x, -y, -z' 
 'x-1/2, -y-1/2, z-1/2' 
 
_cell_length_a    11.1898 
_cell_length_b     9.2620 
_cell_length_c    14.4863 
_cell_angle_alpha  90.000 
_cell_angle_beta   99.276 
_cell_angle_gamma  90.000 
 
_shelx_F_squared_multiplier     1.000 
 
loop_ 
 _refln_index_h 
 _refln_index_k 
 _refln_index_l 
 _refln_F_squared_calc 
 _refln_F_squared_meas 
 _refln_F_squared_sigma 
 _refln_observed_status 
   2   0   0     1283.42     1179.87      6.50 o 
   4   0   0      357.04      389.10      4.76 o 
   6   0   0      981.76      952.76     11.46 o 
   8   0   0      521.51      511.39     28.37 o 
  10   0   0       21.54       27.10      3.92 o 
  12   0   0       60.77       62.23      5.56 o 
   2   1   0      284.02      302.64      9.02 o 
   3   1   0     2005.86     2037.63     46.08 o 
   4   1   0      162.65      170.06      3.61 o 
   5   1   0       28.67       28.17      1.08 o 
   6   1   0      182.83      220.77      6.57 o 
   7   1   0      126.25      143.51      3.72 o 
   8   1   0        1.53        2.93      0.90 o 
   9   1   0        1.11        1.04      0.70 o 
  10   1   0        1.27        3.48      0.97 o 
  11   1   0        3.72        3.78      1.48 o 
  12   1   0       25.80       27.64      3.14 o 
  13   1   0        3.73        9.93      1.93 o 
   0   2   0      518.74      410.59      4.39 o 
   1   2   0     4428.27     4088.48     56.76 o 
   2   2   0     9254.57     9221.24    284.47 o 
   3   2   0      854.50      880.85     22.84 o 
   4   2   0     4968.60     5269.93    157.63 o 
   5   2   0     3444.09     3985.66    122.64 o 
   6   2   0      272.98      316.26     12.59 o 
   7   2   0      197.61      198.53      6.35 o 
   8   2   0       37.50       25.17      1.81 o 
   9   2   0        4.74        7.51      1.37 o 
  10   2   0      162.21      153.31      4.93 o 
  11   2   0       97.26       90.94      5.58 o 
  12   2   0        7.54        6.07      1.54 o 
  13   2   0        3.28        4.50      2.12 o 
   1   3   0      239.79      266.34      2.98 o 
   2   3   0      119.58      170.47     12.83 o 
   3   3   0      618.92      698.03     21.47 o 
   4   3   0      495.63      527.90     14.47 o 
   5   3   0       12.83       20.94      0.79 o 
   6   3   0        8.09       11.29      1.09 o 
   7   3   0       65.98       46.90      1.68 o 
   8   3   0       66.71       69.37      2.79 o 
   9   3   0       92.16       96.56      4.85 o 
  10   3   0       81.07       67.94      3.40 o 
  11   3   0       15.93        9.38      1.96 o 
  12   3   0        1.68        2.54      1.69 o 
  13   3   0        4.33        5.72      2.22 o 
   0   4   0       83.80       92.12      2.15 o 
   1   4   0      597.62      558.99     17.70 o 
   2   4   0        5.37        7.71      0.74 o 
   3   4   0      547.76      613.00     22.69 o 
   4   4   0       10.89       14.35      1.14 o 
   5   4   0      177.42      239.03      7.76 o 
   6   4   0      917.10      942.21     44.26 o 
   7   4   0      117.73      114.94     10.93 o 
   8   4   0       21.56       27.31      2.03 o 
   9   4   0       22.31       32.25      2.05 o 
  10   4   0       93.82       73.31      6.13 o 
  11   4   0        0.95        0.85      1.11 o 
  12   4   0        0.39        2.75      1.13 o 
   1   5   0       25.40       21.42      1.69 o 
   2   5   0       41.87       36.31      1.90 o 
   3   5   0     1229.81     1311.15     11.35 o 
   4   5   0        3.07        2.09      0.54 o 
   5   5   0        0.55        1.63      0.81 o 
   6   5   0        3.49        5.55      1.19 o 
   7   5   0       24.74       15.52      1.84 o 
   8   5   0       35.94       37.74      2.03 o 
   9   5   0       39.70       39.07      3.66 o 
  10   5   0      213.31      201.26      6.14 o 
  11   5   0      135.77      112.24      4.45 o 
  12   5   0       14.12       18.89      2.94 o 
   0   6   0       13.71       10.23      1.03 o 
   1   6   0       80.04       62.66      2.03 o 
   2   6   0      611.37      525.75      5.58 o 
   3   6   0       87.37       87.95      2.32 o 
   4   6   0      188.14      161.26      4.04 o 
   5   6   0      128.59      109.31      3.95 o 
   6   6   0      280.57      237.18     18.63 o 
   7   6   0       44.86       38.14      2.74 o 
   8   6   0       10.36       15.77      3.21 o 
   9   6   0        0.39        1.23      0.91 o 
  10   6   0        2.63        5.52      1.16 o 
  11   6   0        0.02        1.94      1.00 o 
   1   7   0       76.74       72.76      3.22 o 
   2   7   0        0.99        0.57      0.92 o 
   3   7   0       45.95       40.84      2.39 o 
   4   7   0       46.46       41.58      2.30 o 
   5   7   0      183.80      172.75     12.66 o 
   6   7   0      179.87      168.07     11.12 o 
   7   7   0        7.87       11.07      1.81 o 
   8   7   0        2.05        3.54      1.19 o 
   9   7   0        3.12        5.36      1.44 o 
  10   7   0       40.02       49.55      3.05 o 
   0   8   0       80.05       80.12      5.19 o 
   1   8   0      105.95      101.68      4.11 o 
   2   8   0        0.54        0.52      3.86 o 
   3   8   0        0.05        1.69      1.54 o 
   4   8   0      228.92      194.65     10.64 o 
   5   8   0        3.01        5.69      1.33 o 
   6   8   0       50.64       45.49      2.65 o 
   7   8   0        0.65        2.78      1.03 o 
   8   8   0       28.24       32.23      3.07 o 
   9   8   0       24.61       32.62      3.60 o 
   1   9   0       14.33       13.73      2.59 o 
   2   9   0      150.12      142.39      5.71 o 
   3   9   0        4.40        5.61      2.33 o 
   4   9   0       63.64       67.97      4.17 o 
   5   9   0        4.78        8.57      2.88 o 
   6   9   0       19.00       24.28      3.86 o 
   7   9   0        0.09        3.31      1.50 o 
   8   9   0        0.46        3.67      1.60 o 
   1  10   0        2.05        4.41      1.65 o 
   2  10   0        0.42        2.68      1.53 o 
   3  10   0       19.03       22.31      4.76 o 
   4  10   0        0.68        1.78      1.56 o 
   5  10   0        0.10        1.36      2.28 o 
   6  10   0       11.22       12.38      2.43 o 
   1  11   0        0.20        3.86      2.70 o 
   2  11   0       13.05       22.84      3.25 o 
   3  11   0        5.30       10.88      2.34 o 
 -13   0   1        0.34        0.37      1.53 o 
 -11   0   1      127.24      104.73      6.83 o 
  -9   0   1      715.96      648.22     14.87 o 
  -7   0   1      114.37      130.04      3.64 o 
  -5   0   1      707.40      872.85     21.27 o 
  -3   0   1     2566.81     2704.06     56.21 o 
  -1   0   1     7645.07     9086.03     70.91 o 
   1   0   1      176.77      212.14     15.48 o 
   3   0   1       89.37       56.00      1.72 o 
   5   0   1       12.13        7.74      1.32 o 
   7   0   1      188.73      165.02      8.18 o 
   9   0   1      790.92      768.05     52.58 o 
  11   0   1      214.48      185.54      9.10 o 
  13   0   1        9.55       13.49      3.39 o 
 -13   1   1       17.19       17.14      4.18 o 
 -12   1   1        9.11        9.05      1.83 o 
 -11   1   1        3.74        3.18      1.34 o 
 -10   1   1      164.90      152.20      5.50 o 
  -9   1   1       19.64       18.62      1.64 o 
  -8   1   1       46.08       41.89      2.07 o 
  -7   1   1      117.95      125.76      2.49 o 
  -6   1   1     2144.89     2184.46     23.69 o 
  -5   1   1      182.44      192.57      4.37 o 
  -4   1   1     1166.68     1214.25     30.65 o 
  -3   1   1      544.42      614.79     20.30 o 
  -2   1   1     6870.83     7431.01    263.32 o 
  -1   1   1       15.44       15.17      3.38 o 
   1   1   1      345.32      333.21     17.52 o 
   2   1   1      668.70      656.17     20.36 o 
   3   1   1     1501.12     1471.59     49.73 o 
   4   1   1       23.68       26.43      1.55 o 
   5   1   1        6.38        9.88      0.76 o 
   6   1   1      696.12      761.57     20.50 o 
   7   1   1       54.71       50.03      1.89 o 
   8   1   1       40.15       44.19      3.15 o 
   9   1   1       60.64       61.47      3.32 o 
  10   1   1       37.22       40.43      2.25 o 
  11   1   1       22.13       26.76      2.95 o 
  12   1   1        4.35        6.76      1.64 o 
  13   1   1       13.12       22.25      3.52 o 
 -13   2   1        1.27        3.62      1.22 o 
 -12   2   1       35.92       32.35      3.05 o 
 -11   2   1       70.57       72.47      4.07 o 
 -10   2   1       29.21       25.88      2.23 o 
  -9   2   1       19.04       21.36      1.82 o 
  -8   2   1       20.25       22.34      1.62 o 
  -7   2   1      164.75      162.51      6.65 o 
  -6   2   1     1048.60     1176.42     29.49 o 
  -5   2   1     1123.11     1333.05     41.27 o 
  -4   2   1      585.47      659.28     27.86 o 
  -3   2   1      131.77      126.60      4.36 o 
  -2   2   1        2.50        5.50      1.05 o 
  -1   2   1     2362.57     2459.79     68.85 o 
   0   2   1     8297.66     8511.28    253.19 o 
   1   2   1     1243.11     1259.49     54.48 o 
   2   2   1     1785.33     1670.21     65.50 o 
   3   2   1      229.76      232.36      6.41 o 
   4   2   1      535.68      541.12     19.86 o 
   5   2   1        1.14        4.86      1.18 o 
   6   2   1      106.85      112.12      5.70 o 
   7   2   1      333.28      360.59     19.75 o 
   8   2   1      443.45      397.68     10.87 o 
   9   2   1       36.98       37.65      2.90 o 
  10   2   1       10.32       12.17      1.65 o 
  11   2   1       63.79       58.21      3.83 o 
  12   2   1       25.16       25.47      3.01 o 
  13   2   1        4.73       10.05      2.91 o 
 -13   3   1        5.98       10.11      3.28 o 
 -12   3   1       27.78       33.39      5.08 o 
 -11   3   1       19.99       21.22      2.74 o 
 -10   3   1       28.13       33.85      2.22 o 
  -9   3   1      115.35      106.87      3.46 o 
  -8   3   1        6.11       12.23      1.17 o 
  -7   3   1      206.44      194.36      7.12 o 
  -6   3   1       23.15       26.00      1.32 o 
  -5   3   1       61.71       62.21      2.14 o 
  -4   3   1      736.42      798.70     31.18 o 
  -3   3   1        1.72        1.38      0.31 o 
  -2   3   1       15.89       16.21      0.77 o 
  -1   3   1     5060.67     4799.51    115.96 o 
   0   3   1      816.12      810.42      5.50 o 
   1   3   1     2472.00     2267.25     96.58 o 
   2   3   1       27.84       27.74      1.47 o 
   3   3   1       27.90       39.63      0.95 o 
   4   3   1     1332.04     1445.24     69.43 o 
   5   3   1        4.07       15.69      1.13 o 
   6   3   1       64.58       63.99      2.28 o 
   7   3   1       11.68       11.18      1.04 o 
   8   3   1        0.00        1.30      0.62 o 
   9   3   1       55.86       63.81      2.80 o 
  10   3   1      146.42      111.55      7.01 o 
  11   3   1       13.97       11.68      2.20 o 
  12   3   1       20.59       22.86      4.29 o 
 -12   4   1        0.77        0.46      1.01 o 
 -11   4   1       39.33       42.77      3.89 o 
 -10   4   1       45.78       40.47      2.15 o 
  -9   4   1       66.95       61.34      2.55 o 
  -8   4   1       74.78       72.37      4.03 o 
  -7   4   1      159.67      128.40      9.87 o 
  -6   4   1       87.87      110.36      6.05 o 
  -5   4   1      205.60      216.88      8.33 o 
  -4   4   1      577.29      540.04     20.73 o 
  -3   4   1       80.39       77.28      4.96 o 
  -2   4   1     1753.17     2008.83    110.77 o 
  -1   4   1      293.15      233.75      6.84 o 
   0   4   1       66.78       76.24      1.48 o 
   1   4   1        2.14        1.67      0.70 o 
   2   4   1       12.12       22.48      1.40 o 
   3   4   1        8.74       10.07      0.81 o 
   4   4   1       21.99       25.28      0.89 o 
   5   4   1      265.40      296.10      9.89 o 
   6   4   1      352.80      324.00     15.23 o 
   7   4   1       18.49       22.82      1.66 o 
   8   4   1        3.85        6.76      1.15 o 
   9   4   1      369.09      340.94      6.98 o 
  10   4   1       13.57       18.53      4.42 o 
  11   4   1        9.63       11.81      2.10 o 
  12   4   1       11.81       25.15      3.22 o 
 -12   5   1        0.48        2.12      1.12 o 
 -11   5   1       40.44       43.77      2.70 o 
 -10   5   1        1.96        6.58      1.21 o 
  -9   5   1      104.19      110.82      7.28 o 
  -8   5   1        0.00        0.58      1.05 o 
  -7   5   1       33.54       32.89      2.20 o 
  -6   5   1       37.03       33.40      2.10 o 
  -5   5   1      110.75      105.43      3.27 o 
  -4   5   1       47.73       45.66      3.25 o 
  -3   5   1      704.47      637.16     40.41 o 
  -2   5   1      695.83      704.46     42.17 o 
  -1   5   1     1107.26     1128.29     29.38 o 
   0   5   1        5.10        6.23      0.54 o 
   1   5   1      386.84      357.14      4.51 o 
   2   5   1        3.60        7.14      0.93 o 
   3   5   1       50.23       48.55      2.09 o 
   4   5   1        0.52        0.08      0.39 o 
   5   5   1       19.85       20.77      2.76 o 
   6   5   1       62.58       45.79      2.32 o 
   7   5   1        2.63        4.48      1.17 o 
   8   5   1      102.66       87.89      4.43 o 
   9   5   1       46.63       46.60      2.79 o 
  10   5   1      102.65       98.23      4.08 o 
  11   5   1        0.73        3.12      1.67 o 
  12   5   1        1.56        4.23      1.35 o 
 -11   6   1        0.13        6.70      1.49 o 
 -10   6   1        4.05        6.20      1.66 o 
  -9   6   1      101.92      113.32     12.10 o 
  -8   6   1       47.18       41.73      4.07 o 
  -7   6   1       52.51       47.16      2.61 o 
  -6   6   1       88.08       80.80      4.91 o 
  -5   6   1       42.54       34.02      2.12 o 
  -4   6   1       17.18       12.59      1.57 o 
  -3   6   1       13.26       11.69      1.11 o 
  -2   6   1       50.82       60.66      2.06 o 
  -1   6   1       66.69       66.19      2.67 o 
   0   6   1       21.98       30.00      1.41 o 
   1   6   1       10.98       14.99      1.18 o 
   2   6   1       60.36       46.92      1.93 o 
   3   6   1       16.52       13.54      1.23 o 
   4   6   1       58.53       48.17      2.36 o 
   5   6   1       42.72       36.08      2.89 o 
   6   6   1        8.54        8.84      1.53 o 
   7   6   1      143.25      149.94     16.66 o 
   8   6   1       26.82       31.32      2.25 o 
   9   6   1       53.15       50.35      2.89 o 
  10   6   1        0.31        6.12      1.30 o 
  11   6   1       28.21       31.87      3.02 o 
 -10   7   1       22.18       29.08      2.88 o 
  -9   7   1       15.12       18.97      2.27 o 
  -8   7   1        0.18        1.66      0.92 o 
  -7   7   1       30.75       30.97      2.95 o 
  -6   7   1       70.59       60.17      4.88 o 
  -5   7   1        0.74        2.94      1.04 o 
  -4   7   1      171.02      160.88      4.28 o 
  -3   7   1      315.70      305.72      5.56 o 
  -2   7   1       22.31       20.83      1.80 o 
  -1   7   1       25.36       28.36      2.17 o 
   0   7   1        3.65        4.37      1.23 o 
   1   7   1      265.54      250.92      5.88 o 
   2   7   1       48.53       50.33      1.95 o 
   3   7   1       55.69       50.69      2.42 o 
   4   7   1      165.26      129.52      3.91 o 
   5   7   1      165.80      140.47      7.51 o 
   6   7   1        6.91       10.88      1.80 o 
   7   7   1        0.06        1.03      0.93 o 
   8   7   1       25.30       28.11      2.66 o 
   9   7   1       37.23       40.19      2.65 o 
  10   7   1       13.05       14.52      2.90 o 
  -9   8   1        1.97        4.71      1.23 o 
  -8   8   1        6.53       10.22      1.87 o 
  -7   8   1        0.01        2.21      1.04 o 
  -6   8   1        3.93        7.89      1.57 o 
  -5   8   1       48.85       46.92      9.29 o 
  -4   8   1      207.59      177.65      6.29 o 
  -3   8   1        5.00        6.98      2.43 o 
  -2   8   1       10.21       12.56      2.38 o 
  -1   8   1      244.99      225.66      5.12 o 
   0   8   1        0.31        0.10      0.99 o 
   1   8   1        4.52        4.54      1.43 o 
   2   8   1       43.02       40.42      3.16 o 
   3   8   1      100.65      100.18      4.62 o 
   4   8   1       56.60       59.06      3.82 o 
   5   8   1       24.02       26.87      2.19 o 
   6   8   1       13.86       17.44      2.09 o 
   7   8   1        0.65        3.58      1.15 o 
   8   8   1        4.29        6.84      1.60 o 
   9   8   1        6.74       13.86      2.48 o 
  -8   9   1        1.09        3.53      4.42 o 
  -7   9   1        7.72       10.59      2.45 o 
  -6   9   1       18.41       15.99      5.13 o 
  -5   9   1       99.56       90.27     14.34 o 
  -4   9   1       12.66       15.25      3.78 o 
  -3   9   1       18.29       18.05      2.89 o 
  -2   9   1        0.78        0.58      1.49 o 
  -1   9   1       88.09       80.30      4.34 o 
   0   9   1       16.25       14.64      2.22 o 
   1   9   1       47.24       47.10      4.50 o 
   2   9   1       66.33       63.91      6.62 o 
   3   9   1        0.41        2.19      1.52 o 
   4   9   1        9.33       13.48      3.97 o 
   5   9   1        3.05        4.26      1.63 o 
   6   9   1        1.12        5.01      1.70 o 
   7   9   1       10.96       13.21      4.13 o 
   8   9   1        9.39        6.55      1.62 o 
  -6  10   1        0.07        3.27      1.62 o 
  -5  10   1        1.13        0.94      1.37 o 
  -4  10   1        0.95        3.56      1.55 o 
  -3  10   1       19.97       29.49      3.65 o 
  -2  10   1        1.02        7.12      1.83 o 
  -1  10   1        0.55        2.30      1.54 o 
   0  10   1       11.66       22.60      4.76 o 
   1  10   1        5.08        6.93      2.14 o 
   2  10   1        1.82        6.38      1.79 o 
   3  10   1        1.40        0.49      2.62 o 
   4  10   1        3.86        0.62      1.77 o 
   5  10   1        0.21        5.39      1.68 o 
   6  10   1        4.05        8.73      2.14 o 
  -3  11   1        0.01        5.42      1.73 o 
  -2  11   1        0.13        0.52      1.56 o 
  -1  11   1       11.37       10.21      3.07 o 
   0  11   1        2.71        9.68      3.28 o 
   1  11   1       42.83       42.65      4.92 o 
   2  11   1        2.01        3.93      2.35 o 
   3  11   1        1.50        4.78      1.77 o 
 -12   0   2       57.24       56.89      5.24 o 
 -10   0   2      177.62      179.77      8.47 o 
  -8   0   2      137.94      135.10      3.95 o 
  -6   0   2     1619.07     1756.80     49.32 o 
  -4   0   2     1989.97     1967.62     64.17 o 
  -2   0   2    24610.88    28154.14    154.63 o 
   0   0   2        1.42       18.99      2.86 o 
   2   0   2    34659.67    32398.11    981.97 o 
   4   0   2       21.87       12.21      1.07 o 
   6   0   2       15.71       24.51      3.49 o 
   8   0   2       89.29       84.56      6.48 o 
  10   0   2       85.79       71.34      5.50 o 
  12   0   2        3.64        6.24      2.33 o 
 -13   1   2        7.92        7.08      1.74 o 
 -12   1   2        6.84       10.32      2.14 o 
 -11   1   2      114.91       99.26      4.75 o 
 -10   1   2        2.29        1.69      1.80 o 
  -9   1   2       21.99       21.65      1.73 o 
  -8   1   2        1.16        0.09      0.64 o 
  -7   1   2       11.19        9.60      0.74 o 
  -6   1   2       10.21       11.56      0.89 o 
  -5   1   2      940.04     1019.56     23.63 o 
  -4   1   2      211.76      203.57      5.29 o 
  -3   1   2      375.85      429.74     13.91 o 
  -2   1   2     1877.04     1949.46     65.39 o 
  -1   1   2      558.23      506.76     11.18 o 
   0   1   2     5060.92     5066.16    116.87 o 
   1   1   2        0.08        3.55      0.30 o 
   2   1   2       49.97       45.40      1.19 o 
   3   1   2       42.91       48.63      2.43 o 
   4   1   2       38.27       35.80      1.61 o 
   5   1   2      304.46      295.81     12.93 o 
   6   1   2        0.20        1.91      1.12 o 
   7   1   2      214.46      202.14      8.85 o 
   8   1   2      324.89      324.05     17.29 o 
   9   1   2      203.79      183.55     10.49 o 
  10   1   2       88.27       85.19      3.27 o 
  11   1   2       32.87       37.20      3.33 o 
  12   1   2        1.27        1.72      1.04 o 
  13   1   2       15.68       20.20      2.84 o 
 -13   2   2        0.92        0.09      1.75 o 
 -12   2   2      111.38       99.92      5.32 o 
 -11   2   2       14.22       21.66      2.79 o 
 -10   2   2      230.70      191.25      5.76 o 
  -9   2   2       93.91       83.23      3.64 o 
  -8   2   2      438.41      440.54      9.78 o 
  -7   2   2      108.92       84.29      3.11 o 
  -6   2   2     1142.69     1231.04     35.83 o 
  -5   2   2        3.09        9.33      0.91 o 
  -4   2   2      967.62     1110.78     43.96 o 
  -3   2   2      787.02      881.00     35.15 o 
  -2   2   2      376.95      359.85     19.08 o 
  -1   2   2     4162.92     4138.25    108.12 o 
   0   2   2    22761.91    21847.29    334.14 o 
   1   2   2     1204.06     1172.19     56.13 o 
   2   2   2     1811.05     1764.97     61.65 o 
   3   2   2      449.21      516.70     16.16 o 
   4   2   2      522.88      605.32     24.67 o 
   5   2   2      683.02      775.76     33.66 o 
   6   2   2      765.79      852.75     47.71 o 
   7   2   2      193.18      198.49     12.51 o 
   8   2   2      280.14      248.24      5.06 o 
   9   2   2      682.85      634.87     15.19 o 
  10   2   2       47.27       44.83      2.93 o 
  11   2   2       13.83       13.49      1.77 o 
  12   2   2       54.02       43.55      4.71 o 
  13   2   2       10.94       18.79      4.07 o 
 -13   3   2        3.49        1.32      1.64 o 
 -12   3   2        0.30        4.50      1.91 o 
 -11   3   2       25.95       26.98      2.12 o 
 -10   3   2       11.74       16.41      1.65 o 
  -9   3   2      182.53      183.35      7.03 o 
  -8   3   2       45.19       38.29      1.63 o 
  -7   3   2      105.65       97.81      7.11 o 
  -6   3   2       80.99       67.10      2.89 o 
  -5   3   2        6.33        2.96      0.65 o 
  -4   3   2       75.50       92.10      4.79 o 
  -3   3   2      217.64      245.93     17.58 o 
  -2   3   2      547.25      573.51     21.87 o 
  -1   3   2     8406.01     8463.84    243.54 o 
   0   3   2     1691.21     1754.58     34.72 o 
   1   3   2      281.63      259.49     17.89 o 
   2   3   2      542.98      497.52     29.07 o 
   3   3   2     1433.64     1419.41     46.83 o 
   4   3   2       51.41       64.66      3.48 o 
   5   3   2        1.02        2.08      0.42 o 
   6   3   2       48.75       46.88      1.94 o 
   7   3   2       51.77       47.63      2.12 o 
   8   3   2       18.53       22.00      1.95 o 
   9   3   2      411.60      391.44     25.90 o 
  10   3   2       85.53       77.41      4.11 o 
  11   3   2       20.12       23.07      2.94 o 
  12   3   2        5.34        7.95      2.70 o 
 -12   4   2        5.36       10.19      1.97 o 
 -11   4   2        1.07        1.28      0.88 o 
 -10   4   2        3.93        5.53      1.14 o 
  -9   4   2        0.14        1.46      0.84 o 
  -8   4   2        1.81        0.90      0.92 o 
  -7   4   2       32.18       25.86      2.74 o 
  -6   4   2       38.49       39.40      1.74 o 
  -5   4   2      225.91      266.67     10.80 o 
  -4   4   2     1221.43     1268.38     73.71 o 
  -3   4   2     1978.12     2109.98    107.21 o 
  -2   4   2      378.78      315.76     16.03 o 
  -1   4   2       25.90       14.97      0.73 o 
   0   4   2      659.04      667.43     18.70 o 
   1   4   2      165.90      172.63      8.26 o 
   2   4   2      373.30      426.60     26.62 o 
   3   4   2      212.94      250.44      9.71 o 
   4   4   2     1971.28     2049.91     61.56 o 
   5   4   2      448.94      484.59     20.43 o 
   6   4   2       25.27       24.02      1.67 o 
   7   4   2       31.59       38.92      2.53 o 
   8   4   2       38.68       36.46      2.30 o 
   9   4   2       14.14       11.40      2.21 o 
  10   4   2       56.67       50.70      3.54 o 
  11   4   2       86.28       73.69      4.32 o 
  12   4   2        0.59        4.44      1.25 o 
 -12   5   2       10.27       19.26      2.27 o 
 -11   5   2       14.38       15.82      1.79 o 
 -10   5   2        0.00        2.13      0.92 o 
  -9   5   2       78.70       81.43      5.79 o 
  -8   5   2       14.07       14.46      1.99 o 
  -7   5   2       73.11       64.62      5.34 o 
  -6   5   2       46.44       45.96      2.49 o 
  -5   5   2       69.15       72.29      4.87 o 
  -4   5   2       36.46       40.52      4.07 o 
  -3   5   2      329.42      311.11     19.81 o 
  -2   5   2      146.01      124.46      7.06 o 
  -1   5   2       22.21       41.46      1.20 o 
   0   5   2      187.02      164.93      2.36 o 
   1   5   2      134.44      147.15      5.81 o 
   2   5   2       35.57       30.58      1.56 o 
   3   5   2      339.81      321.34     14.58 o 
   4   5   2       16.35       15.36      1.76 o 
   5   5   2      449.35      418.17     26.09 o 
   6   5   2       72.72       82.15      5.97 o 
   7   5   2       29.76       36.74      2.96 o 
   8   5   2       29.99       31.48      2.65 o 
   9   5   2       19.45       24.60      2.55 o 
  10   5   2       11.20        9.45      1.97 o 
  11   5   2        5.65        3.41      1.59 o 
 -11   6   2        6.51        9.09      1.48 o 
 -10   6   2        7.45       10.99      2.02 o 
  -9   6   2       85.15       81.65      7.12 o 
  -8   6   2      223.53      196.92     12.55 o 
  -7   6   2        0.20        0.00      0.87 o 
  -6   6   2      325.59      308.25     19.77 o 
  -5   6   2       26.33       30.25      3.22 o 
  -4   6   2      262.33      229.52      6.85 o 
  -3   6   2       11.75        7.92      1.18 o 
  -2   6   2      480.11      447.36      4.90 o 
  -1   6   2        3.40       12.70      1.15 o 
   0   6   2       70.06       57.97      2.04 o 
   1   6   2        1.19        0.52      0.55 o 
   2   6   2       12.18       16.08      1.36 o 
   3   6   2      720.60      645.36      7.74 o 
   4   6   2      292.06      293.83      5.49 o 
   5   6   2      243.61      227.40     11.86 o 
   6   6   2      371.40      334.52     17.13 o 
   7   6   2       80.25       67.90      3.57 o 
   8   6   2        3.58        7.46      1.56 o 
   9   6   2       27.12       27.06      2.95 o 
  10   6   2       71.66       66.61      3.44 o 
  11   6   2        4.04        8.71      2.49 o 
 -10   7   2        8.26       14.31      2.81 o 
  -9   7   2       19.98       26.76      3.44 o 
  -8   7   2       60.88       62.66      4.59 o 
  -7   7   2        1.29        1.16      0.94 o 
  -6   7   2        3.37        5.01      1.53 o 
  -5   7   2       54.45       46.53      2.51 o 
  -4   7   2       44.24       44.30      2.38 o 
  -3   7   2      259.75      226.66     15.90 o 
  -2   7   2       95.93       89.58      3.14 o 
  -1   7   2      131.19      104.11      4.80 o 
   0   7   2       32.59       31.06      2.26 o 
   1   7   2        2.17        1.83      0.77 o 
   2   7   2        0.27        0.16      0.67 o 
   3   7   2      368.07      346.24      7.16 o 
   4   7   2       43.87       41.96      3.28 o 
   5   7   2       15.29       18.75      2.00 o 
   6   7   2       38.07       34.74      2.36 o 
   7   7   2        1.29        3.96      1.19 o 
   8   7   2       83.90       75.59      5.04 o 
   9   7   2        0.36        1.75      0.89 o 
  10   7   2       15.14       14.31      2.03 o 
  -9   8   2        1.90        3.68      1.06 o 
  -8   8   2        4.90        5.32      1.29 o 
  -7   8   2        2.12        5.80      1.37 o 
  -6   8   2      276.77      261.94     12.49 o 
  -5   8   2        5.32        7.91      3.39 o 
  -4   8   2        0.08        0.93      1.61 o 
  -3   8   2      114.17      104.08      4.89 o 
  -2   8   2       41.60       37.35      3.28 o 
  -1   8   2       63.57       60.39      2.81 o 
   0   8   2        4.38        4.48      1.32 o 
   1   8   2       53.59       55.15      3.09 o 
   2   8   2       31.64       29.90      2.52 o 
   3   8   2       88.94       81.74      4.28 o 
   4   8   2        1.64        1.29      1.18 o 
   5   8   2       34.79       42.15      2.51 o 
   6   8   2       37.82       40.29      2.65 o 
   7   8   2        2.52        5.54      1.37 o 
   8   8   2        0.87        2.55      0.92 o 
   9   8   2       14.36       23.43      2.69 o 
  -8   9   2       12.20       17.80      2.96 o 
  -7   9   2        6.53       14.34      4.23 o 
  -6   9   2        6.67        9.18      2.17 o 
  -5   9   2        2.10        2.86      1.55 o 
  -4   9   2       48.85       55.47     14.92 o 
  -3   9   2        0.00        3.77      1.61 o 
  -2   9   2      110.57      107.33      5.11 o 
  -1   9   2       84.48       66.21      4.07 o 
   0   9   2       15.54       16.34      2.07 o 
   1   9   2       10.98       10.49      2.38 o 
   2   9   2        0.29        0.56      2.78 o 
   3   9   2       25.30       31.91      4.52 o 
   4   9   2       82.48       74.14      4.28 o 
   5   9   2        1.64        5.95      1.80 o 
   6   9   2        1.73        3.34      2.67 o 
   7   9   2        2.37        1.90      1.03 o 
   8   9   2        0.28        4.30      1.35 o 
  -6  10   2       10.14       18.95      3.84 o 
  -5  10   2        5.22       10.92      2.78 o 
  -4  10   2       23.14       31.85      5.11 o 
  -3  10   2        1.16        2.55      1.60 o 
  -2  10   2        7.87       13.14      2.46 o 
  -1  10   2       53.70       53.38      3.74 o 
   0  10   2       15.25       19.41      2.84 o 
   1  10   2       11.62       14.45      3.55 o 
   2  10   2        3.34        5.51      1.93 o 
   3  10   2        4.67        8.27      2.09 o 
   4  10   2        0.31        2.00      1.46 o 
   5  10   2        5.81        6.16      3.49 o 
   6  10   2        8.21       11.30      2.31 o 
  -3  11   2        0.06        3.51      1.75 o 
  -2  11   2       15.77       18.87      5.03 o 
  -1  11   2        3.85       10.90      3.28 o 
   0  11   2       23.06       28.42      5.40 o 
   1  11   2        2.97        5.68      2.41 o 
   2  11   2        6.06       12.80      4.26 o 
   3  11   2        5.10        8.56      3.78 o 
 -13   0   3       97.94       84.09      6.62 o 
 -11   0   3      172.21      159.18      8.57 o 
  -9   0   3        7.85        9.31      2.65 o 
  -7   0   3      541.15      641.61     17.97 o 
  -5   0   3      377.98      360.52      6.58 o 
  -3   0   3     1306.64     1348.42     56.57 o 
  -1   0   3    12633.00    13691.17    192.09 o 
   1   0   3      176.58      148.99      9.39 o 
   3   0   3       14.79       13.26      1.07 o 
   5   0   3      773.13      652.23     48.29 o 
   7   0   3      143.83      144.57     14.50 o 
   9   0   3      946.50      931.23     83.56 o 
  11   0   3       96.13      103.51      6.93 o 
  13   0   3       34.96       34.93      4.23 o 
 -13   1   3       34.74       33.35      3.21 o 
 -12   1   3       42.50       34.98      2.97 o 
 -11   1   3       76.32       61.01      6.38 o 
 -10   1   3       69.59       68.29      3.83 o 
  -9   1   3       62.77       59.22      2.54 o 
  -8   1   3      359.34      315.14      6.39 o 
  -7   1   3       43.79       44.82      1.33 o 
  -6   1   3       10.32       13.82      0.79 o 
  -5   1   3     3405.98     3684.69    118.59 o 
  -4   1   3      461.52      488.01     11.02 o 
  -3   1   3       92.51      123.10      2.88 o 
  -2   1   3      491.37      565.67      6.70 o 
  -1   1   3     2153.32     2304.50     33.03 o 
   0   1   3    17324.32    17874.53    255.65 o 
   1   1   3     1321.86     1285.61     43.79 o 
   2   1   3     1467.36     1544.66     57.68 o 
   3   1   3      633.57      684.11     32.25 o 
   4   1   3      295.42      301.07     12.15 o 
   5   1   3        9.17        5.70      1.27 o 
   6   1   3       76.76       58.90      2.73 o 
   7   1   3      270.10      241.51     10.71 o 
   8   1   3        5.88       12.45      1.29 o 
   9   1   3        2.10        4.76      1.13 o 
  10   1   3        0.40        0.82      0.84 o 
  11   1   3        5.04        6.07      1.54 o 
  12   1   3       20.39       17.52      3.18 o 
  13   1   3        0.61        1.27      1.72 o 
 -13   2   3       30.98       36.54      3.32 o 
 -12   2   3       32.88       36.09      3.20 o 
 -11   2   3       89.27       68.78      4.31 o 
 -10   2   3       12.97       17.51      1.89 o 
  -9   2   3       76.18       71.02      2.45 o 
  -8   2   3       15.96       16.02      1.26 o 
  -7   2   3        0.55        1.14      0.65 o 
  -6   2   3      140.32      179.23      3.73 o 
  -5   2   3      271.92      298.03      6.67 o 
  -4   2   3      542.55      530.96     15.08 o 
  -3   2   3       80.07       90.14      2.26 o 
  -2   2   3       15.07       13.70      0.60 o 
  -1   2   3      261.80      311.45     35.77 o 
   0   2   3     2508.06     2487.38     85.44 o 
   1   2   3      484.89      490.35     18.55 o 
   2   2   3     1329.21     1194.88     36.68 o 
   3   2   3      834.61      819.51     22.94 o 
   4   2   3        7.92       14.08      0.72 o 
   5   2   3      613.72      664.01     35.30 o 
   6   2   3       30.22       24.10      2.25 o 
   7   2   3       73.77       73.28      4.85 o 
   8   2   3      513.29      450.64      6.91 o 
   9   2   3        2.51        2.45      0.99 o 
  10   2   3       33.94       39.21      2.45 o 
  11   2   3       33.45       35.89      2.51 o 
  12   2   3        2.92        2.86      1.64 o 
 -13   3   3       36.44       39.48      5.72 o 
 -12   3   3        5.39        6.93      2.33 o 
 -11   3   3       49.75       54.87      4.21 o 
 -10   3   3        1.13        2.69      0.81 o 
  -9   3   3       55.79       54.49      2.05 o 
  -8   3   3       13.39       10.10      1.29 o 
  -7   3   3        8.50       16.59      1.42 o 
  -6   3   3      113.32      110.89      4.18 o 
  -5   3   3       69.58       73.98      3.28 o 
  -4   3   3       62.12       87.25      3.16 o 
  -3   3   3      867.63      882.68     26.74 o 
  -2   3   3     1248.00     1262.30     39.60 o 
  -1   3   3       31.30       46.75      2.07 o 
   0   3   3     1234.95     1306.78     49.25 o 
   1   3   3       53.42       39.20      2.08 o 
   2   3   3      163.48      161.84      8.93 o 
   3   3   3      392.82      315.05      6.13 o 
   4   3   3        5.41        9.91      1.22 o 
   5   3   3      298.37      276.34     11.54 o 
   6   3   3       45.08       55.58      4.24 o 
   7   3   3       22.22       25.09      2.27 o 
   8   3   3       19.26       19.43      1.83 o 
   9   3   3       36.76       41.13      3.05 o 
  10   3   3        6.20        9.89      2.00 o 
  11   3   3        5.79        8.44      1.87 o 
  12   3   3        1.38        3.24      1.27 o 
 -12   4   3        0.26        2.27      0.91 o 
 -11   4   3        3.54        4.63      1.19 o 
 -10   4   3       26.03       22.74      1.99 o 
  -9   4   3       26.69       19.31      1.60 o 
  -8   4   3        0.89        3.39      1.03 o 
  -7   4   3      622.84      611.23     42.16 o 
  -6   4   3      349.83      384.62     16.13 o 
  -5   4   3       43.63       46.40      3.89 o 
  -4   4   3       12.13       15.45      1.12 o 
  -3   4   3      453.22      510.34     24.02 o 
  -2   4   3      155.97      179.17      4.66 o 
  -1   4   3     1547.93     1598.22     46.65 o 
   0   4   3      708.87      736.62     16.39 o 
   1   4   3      171.19      170.81      6.84 o 
   2   4   3      376.02      355.40     18.87 o 
   3   4   3        6.36        3.31      0.65 o 
   4   4   3      106.16       93.97      2.77 o 
   5   4   3      343.97      364.08     17.45 o 
   6   4   3       84.78      102.89      5.25 o 
   7   4   3        5.06        5.78      1.20 o 
   8   4   3       24.58       23.47      2.84 o 
   9   4   3      122.24      104.47     14.55 o 
  10   4   3      265.19      251.46     29.66 o 
  11   4   3       10.28       10.79      2.49 o 
  12   4   3        0.26        1.93      2.41 o 
 -12   5   3       16.45       20.27      2.33 o 
 -11   5   3       11.87       15.18      1.79 o 
 -10   5   3       55.34       54.66      2.58 o 
  -9   5   3       29.11       35.84      3.30 o 
  -8   5   3       90.22       79.28      6.74 o 
  -7   5   3      598.42      555.72     24.07 o 
  -6   5   3       86.93       96.49      4.37 o 
  -5   5   3      104.73      141.97     10.77 o 
  -4   5   3      276.56      289.18     18.82 o 
  -3   5   3        3.30        6.06      0.72 o 
  -2   5   3     1178.50     1167.00     39.09 o 
  -1   5   3      964.90      915.83     24.56 o 
   0   5   3      277.54      280.23      4.94 o 
   1   5   3      378.22      344.28     14.48 o 
   2   5   3      210.33      194.52      9.96 o 
   3   5   3       16.15       18.72      1.29 o 
   4   5   3      304.95      309.05     11.09 o 
   5   5   3       23.19       21.72      1.83 o 
   6   5   3       56.81       52.34      2.31 o 
   7   5   3       12.24       18.21      2.06 o 
   8   5   3       49.49       41.32      2.57 o 
   9   5   3        0.04        1.68      0.98 o 
  10   5   3       18.27       19.32      6.09 o 
  11   5   3       15.48       14.49      2.57 o 
 -11   6   3        0.22        1.78      1.11 o 
 -10   6   3        8.23       11.28      1.81 o 
  -9   6   3       87.62       87.85      5.98 o 
  -8   6   3       10.02       14.16      1.98 o 
  -7   6   3        0.00        0.00      0.97 o 
  -6   6   3       61.36       51.53      4.33 o 
  -5   6   3       52.45       38.21      2.27 o 
  -4   6   3        5.19        6.15      1.20 o 
  -3   6   3       34.90       33.36      2.79 o 
  -2   6   3       29.39       27.88      1.23 o 
  -1   6   3      489.97      424.36     16.15 o 
   0   6   3       37.11       36.27      1.73 o 
   1   6   3       44.71       41.24      1.92 o 
   2   6   3      249.04      265.74      8.16 o 
   3   6   3       20.98       26.43      1.52 o 
   4   6   3      399.56      338.39      5.93 o 
   5   6   3      103.75      101.30      7.65 o 
   6   6   3       70.34       71.95      7.47 o 
   7   6   3        8.67        8.56      1.53 o 
   8   6   3        0.10        1.33      0.89 o 
   9   6   3        0.74        4.28      1.21 o 
  10   6   3        1.97        2.86      1.44 o 
 -10   7   3       16.68       21.48      3.79 o 
  -9   7   3        2.25        3.53      1.14 o 
  -8   7   3       59.39       55.74      4.48 o 
  -7   7   3       11.24       10.87      1.99 o 
  -6   7   3        3.62        6.31      1.72 o 
  -5   7   3      110.32       94.35      3.49 o 
  -4   7   3        1.83        2.11      0.98 o 
  -3   7   3      293.48      242.31      6.81 o 
  -2   7   3      340.67      293.72      5.40 o 
  -1   7   3        0.70        2.49      1.01 o 
   0   7   3       95.68       87.32      3.10 o 
   1   7   3       48.46       50.07      2.19 o 
   2   7   3       69.17       53.25      2.32 o 
   3   7   3      170.47      153.90      6.53 o 
   4   7   3       15.83       18.21      1.92 o 
   5   7   3       10.45       15.51      1.89 o 
   6   7   3       88.47       84.24      3.47 o 
   7   7   3        0.29        1.08      0.89 o 
   8   7   3        1.46        2.59      1.00 o 
   9   7   3        1.99        1.81      0.93 o 
  10   7   3        2.88        9.88      1.80 o 
  -9   8   3        1.15        4.77      1.31 o 
  -8   8   3       27.40       28.96      2.75 o 
  -7   8   3       93.05       84.77      8.04 o 
  -6   8   3       64.92       70.14      4.35 o 
  -5   8   3       36.82       38.67      3.70 o 
  -4   8   3       51.64       47.75      3.57 o 
  -3   8   3      252.08      222.40      6.99 o 
  -2   8   3      216.95      195.28      6.43 o 
  -1   8   3       12.39       12.00      1.76 o 
   0   8   3        0.00        2.86      1.07 o 
   1   8   3        0.04        1.25      1.12 o 
   2   8   3       17.26       20.57      2.44 o 
   3   8   3        0.62        0.00      0.86 o 
   4   8   3       29.83       34.15      2.32 o 
   5   8   3        6.25        5.11      1.29 o 
   6   8   3        7.33        6.15      1.63 o 
   7   8   3       15.15       21.88      2.90 o 
   8   8   3        3.92        4.40      1.61 o 
   9   8   3        7.31       10.51      1.72 o 
  -8   9   3        0.98        4.55      1.59 o 
  -7   9   3        0.14        5.12      1.79 o 
  -6   9   3       73.92       66.71      4.31 o 
  -5   9   3        4.91        2.15      1.80 o 
  -4   9   3       85.04       84.86      4.75 o 
  -3   9   3        2.73        3.26      1.71 o 
  -2   9   3      127.55      110.27      5.24 o 
  -1   9   3       38.16       44.36      3.55 o 
   0   9   3       25.10       27.88      2.49 o 
   1   9   3       60.05       56.22      3.37 o 
   2   9   3       48.54       47.41      3.46 o 
   3   9   3       13.73       18.09      2.87 o 
   4   9   3       85.11       80.86      4.47 o 
   5   9   3        6.73        6.87      1.81 o 
   6   9   3       15.21       12.86      3.49 o 
   7   9   3        1.58        3.20      1.56 o 
  -6  10   3       30.29       40.13      3.85 o 
  -5  10   3       48.40       57.00      4.04 o 
  -4  10   3        0.74        2.24      1.42 o 
  -3  10   3       20.89       28.79      5.58 o 
  -2  10   3        7.10       10.56      2.31 o 
  -1  10   3        8.68        9.20      2.15 o 
   0  10   3        1.49        3.58      1.69 o 
   1  10   3       17.28       26.32      3.34 o 
   2  10   3        0.85        2.01      1.42 o 
   3  10   3       16.39       20.48      2.95 o 
   4  10   3        7.59       10.12      2.24 o 
   5  10   3        1.14        4.38      1.56 o 
  -3  11   3        3.95        9.66      2.09 o 
  -2  11   3       19.57       28.92      6.93 o 
  -1  11   3        1.56        5.83      1.77 o 
   0  11   3        1.02        2.75      2.38 o 
   1  11   3        3.21        8.15      2.04 o 
   2  11   3        0.06        3.87      1.24 o 
 -12   0   4        0.63        2.86      1.69 o 
 -10   0   4       44.93       41.86      4.39 o 
  -8   0   4      289.51      296.44      7.36 o 
  -6   0   4     3512.30     3605.84    127.43 o 
  -4   0   4      125.62      180.53      7.51 o 
  -2   0   4       39.62       35.90      1.45 o 
   0   0   4    25656.76    25619.85    243.67 o 
   2   0   4      635.10      621.79     38.47 o 
   4   0   4      486.92      501.63     28.82 o 
   6   0   4        0.36        2.71      1.27 o 
   8   0   4     1696.45     1623.99    175.80 o 
  10   0   4      100.68      103.94      6.72 o 
  12   0   4        7.35       11.01      2.70 o 
 -13   1   4        2.14        3.70      1.35 o 
 -12   1   4       35.78       36.48      3.07 o 
 -11   1   4      187.54      171.63      6.31 o 
 -10   1   4       45.45       44.39      3.18 o 
  -9   1   4       50.22       52.85      2.71 o 
  -8   1   4        0.78        1.15      0.63 o 
  -7   1   4       12.45       16.85      0.88 o 
  -6   1   4      125.41      134.14      2.59 o 
  -5   1   4        0.54        1.30      0.32 o 
  -4   1   4       80.49       86.69      5.65 o 
  -3   1   4     1047.70     1164.65     26.68 o 
  -2   1   4       44.45       55.50      1.21 o 
  -1   1   4      858.54     1030.70      9.73 o 
   0   1   4      317.88      392.91      5.99 o 
   1   1   4     1644.03     1673.54     45.05 o 
   2   1   4      485.35      531.76     19.73 o 
   3   1   4      250.38      217.06      7.13 o 
   4   1   4      212.55      193.82      8.15 o 
   5   1   4       96.52       77.85      3.06 o 
   6   1   4        0.40        0.79      0.48 o 
   7   1   4      410.07      376.66     24.26 o 
   8   1   4      433.15      447.97     26.96 o 
   9   1   4      779.55      748.66     33.88 o 
  10   1   4      138.03      139.07      9.84 o 
  11   1   4       59.41       55.49      3.61 o 
  12   1   4        0.15        2.29      1.67 o 
 -13   2   4       20.47       20.91      2.90 o 
 -12   2   4        3.43        5.70      1.46 o 
 -11   2   4        1.45        3.02      1.27 o 
 -10   2   4      117.12      105.98      3.89 o 
  -9   2   4        1.15        0.39      0.61 o 
  -8   2   4        1.25        2.92      1.82 o 
  -7   2   4      177.18      183.75     10.00 o 
  -6   2   4      546.08      577.35     19.39 o 
  -5   2   4      203.40      213.49      5.58 o 
  -4   2   4     1823.82     1971.94     45.96 o 
  -3   2   4     2690.19     2877.34     69.70 o 
  -2   2   4      294.27      249.55      4.69 o 
  -1   2   4       96.62       80.64      2.25 o 
   0   2   4        1.19        2.39      0.32 o 
   1   2   4      259.03      233.60      5.08 o 
   2   2   4      458.33      445.55     14.72 o 
   3   2   4     1034.98     1113.85     31.38 o 
   4   2   4     1205.12     1253.91     55.08 o 
   5   2   4      284.36      304.67     17.01 o 
   6   2   4       25.15       23.20      1.35 o 
   7   2   4       32.47       31.37      1.57 o 
   8   2   4       60.32       54.52      5.79 o 
   9   2   4       55.06       61.50      5.29 o 
  10   2   4      152.53      136.19      4.34 o 
  11   2   4       37.66       30.19      4.15 o 
  12   2   4        1.71        2.96      1.69 o 
 -13   3   4        6.50        9.31      3.07 o 
 -12   3   4        3.58        4.49      1.38 o 
 -11   3   4        7.76       10.63      1.32 o 
 -10   3   4        2.69        3.71      0.90 o 
  -9   3   4       30.77       28.13      1.63 o 
  -8   3   4        0.69        0.24      0.74 o 
  -7   3   4      481.89      457.87     21.57 o 
  -6   3   4        1.32        0.07      0.52 o 
  -5   3   4     1530.55     1821.12     79.87 o 
  -4   3   4      440.62      484.53     15.34 o 
  -3   3   4       74.60       76.32      1.97 o 
  -2   3   4      510.86      579.08     15.42 o 
  -1   3   4      152.84      177.20      5.42 o 
   0   3   4      349.93      327.12     12.72 o 
   1   3   4     1131.51     1230.08     58.04 o 
   2   3   4      296.92      261.58      8.78 o 
   3   3   4       12.01       18.04      0.78 o 
   4   3   4      604.04      615.52     15.90 o 
   5   3   4      391.84      402.84     17.87 o 
   6   3   4       10.76       12.31      1.20 o 
   7   3   4       74.30       63.87      2.57 o 
   8   3   4        7.58       10.96      2.11 o 
   9   3   4       49.52       43.83      3.20 o 
  10   3   4        0.77        1.44      1.04 o 
  11   3   4       70.28       68.15      4.12 o 
  12   3   4       12.07       22.72      3.12 o 
 -12   4   4        5.72        5.54      1.22 o 
 -11   4   4        8.01        8.21      1.42 o 
 -10   4   4       34.75       31.49      2.68 o 
  -9   4   4       13.75       13.91      1.60 o 
  -8   4   4       93.13       98.87      5.57 o 
  -7   4   4        5.30        8.65      1.24 o 
  -6   4   4      251.52      238.47     13.20 o 
  -5   4   4      495.00      556.55     29.17 o 
  -4   4   4        1.15        2.69      0.44 o 
  -3   4   4      723.58      795.50     31.23 o 
  -2   4   4       86.84       87.08      1.98 o 
  -1   4   4     4240.57     4530.52     99.64 o 
   0   4   4       87.82       57.58      2.82 o 
   1   4   4      277.69      247.05     12.22 o 
   2   4   4       51.77       59.11      5.35 o 
   3   4   4       20.25       24.94      0.91 o 
   4   4   4      121.36      148.59      4.75 o 
   5   4   4      357.46      413.04     13.38 o 
   6   4   4      327.56      304.16      7.45 o 
   7   4   4       20.93       17.74      3.78 o 
   8   4   4       23.43       17.51      2.59 o 
   9   4   4       57.72       74.01      5.48 o 
  10   4   4       45.20       39.92      3.36 o 
  11   4   4        0.47        2.43      1.46 o 
 -12   5   4        8.35       11.53      1.91 o 
 -11   5   4       30.59       36.15      3.58 o 
 -10   5   4        4.25        8.49      1.48 o 
  -9   5   4      133.32      118.82      4.24 o 
  -8   5   4      408.01      377.45     27.10 o 
  -7   5   4      243.11      238.26     16.39 o 
  -6   5   4       41.18       49.57      4.51 o 
  -5   5   4       85.65       89.41      7.51 o 
  -4   5   4       91.20       84.89      6.03 o 
  -3   5   4      247.10      260.23      9.00 o 
  -2   5   4      508.36      464.52     13.48 o 
  -1   5   4        1.06        0.91      0.51 o 
   0   5   4        8.19       18.04      0.84 o 
   1   5   4      219.15      205.43      5.92 o 
   2   5   4       40.90       48.41      3.20 o 
   3   5   4      214.69      193.58      9.17 o 
   4   5   4        8.28       11.79      1.48 o 
   5   5   4       30.56       29.66      1.37 o 
   6   5   4        0.69        2.66      1.05 o 
   7   5   4       64.87       63.71      3.57 o 
   8   5   4      104.87       90.55      3.76 o 
   9   5   4        4.02        6.11      1.65 o 
  10   5   4        0.19        1.74      1.14 o 
  11   5   4       17.81       18.72      2.88 o 
 -11   6   4       10.68       16.45      1.83 o 
 -10   6   4        0.04        1.86      1.56 o 
  -9   6   4       21.92       29.95      6.90 o 
  -8   6   4       12.23       16.20      2.14 o 
  -7   6   4       23.75       28.32      2.57 o 
  -6   6   4      477.84      455.19     19.38 o 
  -5   6   4        1.19        2.04      0.88 o 
  -4   6   4        6.03        7.83      1.31 o 
  -3   6   4      215.54      203.66     17.80 o 
  -2   6   4      491.55      454.65     16.11 o 
  -1   6   4       11.60       15.56      1.33 o 
   0   6   4      141.72      128.79      6.13 o 
   1   6   4        1.90        4.84      0.96 o 
   2   6   4      304.86      306.47      8.35 o 
   3   6   4        1.20        3.22      0.83 o 
   4   6   4      119.21      100.36      3.89 o 
   5   6   4      250.15      231.05     13.95 o 
   6   6   4       54.08       70.57      4.78 o 
   7   6   4        7.04        9.05      1.66 o 
   8   6   4       65.82       57.71      3.14 o 
   9   6   4        3.39        1.70      0.85 o 
  10   6   4       16.81       20.67      3.76 o 
 -10   7   4        2.57        6.05      1.36 o 
  -9   7   4       14.05       21.14      3.02 o 
  -8   7   4       84.27       81.39      4.43 o 
  -7   7   4        3.51        4.61      1.19 o 
  -6   7   4      343.04      314.23     19.36 o 
  -5   7   4        4.54        4.56      1.16 o 
  -4   7   4       21.13       25.62      3.07 o 
  -3   7   4      131.27      110.34      4.80 o 
  -2   7   4      228.10      200.55      6.15 o 
  -1   7   4       91.27       83.58      3.06 o 
   0   7   4       29.79       30.80      1.70 o 
   1   7   4       29.27       27.82      2.23 o 
   2   7   4        3.85        3.83      0.93 o 
   3   7   4        0.80        2.22      0.81 o 
   4   7   4        3.99        5.86      1.25 o 
   5   7   4       36.44       29.43      2.35 o 
   6   7   4      122.15      131.59      4.50 o 
   7   7   4       17.09       19.40      2.29 o 
   8   7   4        1.44        2.30      1.48 o 
   9   7   4        8.51       13.68      2.01 o 
  -9   8   4       19.66       23.50      4.98 o 
  -8   8   4       12.07       19.48      2.31 o 
  -7   8   4        8.44        8.12      2.01 o 
  -6   8   4        1.04        4.96      2.43 o 
  -5   8   4       46.68       43.91      3.53 o 
  -4   8   4       15.93       22.41      3.13 o 
  -3   8   4       10.35       13.34      2.54 o 
  -2   8   4      163.02      151.25      5.77 o 
  -1   8   4      381.96      329.06      8.23 o 
   0   8   4        0.11        1.18      0.96 o 
   1   8   4      119.37      110.40      3.77 o 
   2   8   4      135.58      119.07      4.69 o 
   3   8   4        2.66        4.51      1.64 o 
   4   8   4       37.89       43.72      2.52 o 
   5   8   4       22.33       21.58      3.76 o 
   6   8   4        4.60        8.56      1.77 o 
   7   8   4       14.26       12.23      1.84 o 
   8   8   4        1.56        3.41      1.06 o 
  -8   9   4        0.35        3.47      1.48 o 
  -7   9   4       40.42       52.77      7.25 o 
  -6   9   4       10.87       13.96      4.00 o 
  -5   9   4        5.28       11.51      5.61 o 
  -4   9   4       40.03       45.32      3.52 o 
  -3   9   4        3.99        8.90      4.68 o 
  -2   9   4       88.76       94.53      4.88 o 
  -1   9   4        0.75        4.88      1.81 o 
   0   9   4       97.81       87.04      3.56 o 
   1   9   4        0.47        0.75      0.98 o 
   2   9   4        0.00        0.95      2.01 o 
   3   9   4        1.29        1.52      1.37 o 
   4   9   4       20.29       26.41      3.33 o 
   5   9   4       14.77       17.94      4.13 o 
   6   9   4        1.49        1.62      1.17 o 
   7   9   4        1.60        5.28      1.10 o 
  -6  10   4        8.10       10.42      3.15 o 
  -5  10   4        0.11        0.88      2.35 o 
  -4  10   4       16.75       20.75      3.14 o 
  -3  10   4       39.01       44.07      3.90 o 
  -2  10   4        0.55        4.92      1.61 o 
  -1  10   4        3.09        7.28      1.98 o 
   0  10   4        7.04       10.77      2.83 o 
   1  10   4        4.01        3.44      1.96 o 
   2  10   4        1.21        3.73      1.26 o 
   3  10   4       14.48       18.19      2.90 o 
   4  10   4        0.55        1.04      1.85 o 
   5  10   4       11.82       19.47      4.39 o 
  -2  11   4        5.00       10.37      2.22 o 
  -1  11   4        5.86        8.53      2.20 o 
   0  11   4        2.40        5.82      2.59 o 
   1  11   4        2.25        5.61      2.86 o 
 -13   0   5        6.64        6.88      2.28 o 
 -11   0   5      119.49      115.68      7.46 o 
  -9   0   5      368.37      372.88     11.80 o 
  -7   0   5      153.78      139.05      4.97 o 
  -5   0   5      305.36      296.33      5.07 o 
  -3   0   5        0.18        1.10      1.43 o 
  -1   0   5      187.16      229.41      5.42 o 
   1   0   5     4185.79     4530.64    158.63 o 
   3   0   5     4525.02     5084.79    347.90 o 
   5   0   5       45.08       45.40      2.39 o 
   7   0   5       31.00       32.16      4.18 o 
   9   0   5      121.19      143.38     11.46 o 
  11   0   5       15.63       14.13      3.55 o 
 -13   1   5        5.30        9.20      2.13 o 
 -12   1   5       14.04       20.23      2.84 o 
 -11   1   5        5.87        7.15      1.85 o 
 -10   1   5       61.22       53.56      3.56 o 
  -9   1   5       48.01       53.52      2.09 o 
  -8   1   5       21.02       23.40      1.42 o 
  -7   1   5        9.37       15.04      4.62 o 
  -6   1   5        7.42        9.07      1.11 o 
  -5   1   5      365.28      408.13      3.82 o 
  -4   1   5       90.03       66.54      1.51 o 
  -3   1   5     1950.07     2190.59     27.03 o 
  -2   1   5     1724.80     1884.45     47.47 o 
  -1   1   5     1036.80     1111.66     13.68 o 
   0   1   5     2010.58     1990.04     46.93 o 
   1   1   5     1114.12     1105.46     25.76 o 
   2   1   5      174.04      173.39      3.89 o 
   3   1   5      529.38      483.72     14.55 o 
   4   1   5     1046.21     1160.41     57.96 o 
   5   1   5      304.18      294.89      9.12 o 
   6   1   5       40.06       36.12      2.62 o 
   7   1   5      733.57      690.15     41.79 o 
   8   1   5      221.68      182.05     11.24 o 
   9   1   5      375.23      340.62     21.23 o 
  10   1   5       22.03       27.18      2.23 o 
  11   1   5        7.09       12.17      2.18 o 
  12   1   5        0.28        5.84      2.06 o 
 -13   2   5       92.14       74.91      8.97 o 
 -12   2   5        4.48        8.88      2.20 o 
 -11   2   5       53.85       59.27      9.05 o 
 -10   2   5        1.62        1.15      0.67 o 
  -9   2   5       17.77       18.13      1.62 o 
  -8   2   5      183.89      194.43      6.55 o 
  -7   2   5        6.55       11.54      1.23 o 
  -6   2   5        0.02        0.19      0.53 o 
  -5   2   5      140.90      134.19      2.93 o 
  -4   2   5      897.95      995.60     16.08 o 
  -3   2   5      324.79      351.36      8.67 o 
  -2   2   5      971.20      980.92     21.05 o 
  -1   2   5     1882.20     1910.06     29.08 o 
   0   2   5      139.79      127.76      7.36 o 
   1   2   5      247.76      278.37      3.92 o 
   2   2   5     3101.82     3102.97    109.64 o 
   3   2   5        1.48        8.98      1.07 o 
   4   2   5     1082.50     1096.99     45.62 o 
   5   2   5      851.32      857.22     36.19 o 
   6   2   5       33.18       36.17      1.66 o 
   7   2   5      122.55      126.62      4.91 o 
   8   2   5      366.48      347.08     17.20 o 
   9   2   5       35.96       29.95      2.29 o 
  10   2   5       45.58       50.10      4.45 o 
  11   2   5       22.47       33.19      3.02 o 
  12   2   5        0.82        3.39      1.91 o 
 -13   3   5        0.05        4.02      1.75 o 
 -12   3   5        0.56        1.41      1.01 o 
 -11   3   5       12.87       14.21      1.57 o 
 -10   3   5      210.76      199.01      8.31 o 
  -9   3   5       83.11       78.85      3.03 o 
  -8   3   5      655.78      659.78     29.27 o 
  -7   3   5      293.02      252.51     16.09 o 
  -6   3   5      115.17      108.96      4.60 o 
  -5   3   5      192.42      192.10      8.63 o 
  -4   3   5      111.58      111.37      1.93 o 
  -3   3   5     1880.20     2109.66     51.92 o 
  -2   3   5      745.79      797.94     14.55 o 
  -1   3   5       32.64       33.18      1.09 o 
   0   3   5      225.98      211.43      7.17 o 
   1   3   5       81.90       95.20      3.44 o 
   2   3   5      796.69      941.61     30.35 o 
   3   3   5       21.63       14.99      0.84 o 
   4   3   5      654.89      675.41     19.93 o 
   5   3   5        0.47        0.61      0.51 o 
   6   3   5      161.68      156.39      8.32 o 
   7   3   5       92.68       87.85      6.02 o 
   8   3   5      435.51      404.88     23.87 o 
   9   3   5       37.93       41.39      7.12 o 
  10   3   5        3.43        7.97      1.83 o 
  11   3   5        6.34       10.61      2.17 o 
 -12   4   5        3.40        7.31      1.81 o 
 -11   4   5        0.01        3.14      0.91 o 
 -10   4   5       35.80       35.89      2.51 o 
  -9   4   5      115.79      101.82      5.77 o 
  -8   4   5        2.85        2.32      0.95 o 
  -7   4   5       12.92       17.23      1.62 o 
  -6   4   5        4.94        7.56      1.12 o 
  -5   4   5      512.93      511.72     24.63 o 
  -4   4   5      698.75      788.49     23.57 o 
  -3   4   5      298.88      374.13      8.90 o 
  -2   4   5      925.93      987.53     20.21 o 
  -1   4   5      237.37      291.09      9.43 o 
   0   4   5      198.02      183.88     11.44 o 
   1   4   5      367.18      380.74     20.76 o 
   2   4   5       12.78       19.46      0.87 o 
   3   4   5       93.44       78.62      2.05 o 
   4   4   5      661.30      715.72     20.44 o 
   5   4   5       23.68       24.20      1.58 o 
   6   4   5       96.14      105.95      8.42 o 
   7   4   5       77.96       73.34      3.98 o 
   8   4   5       78.74       72.99      4.11 o 
   9   4   5       23.09       17.66      2.72 o 
  10   4   5       11.00       13.94      2.47 o 
  11   4   5       13.09       10.29      2.02 o 
 -12   5   5        2.71       10.51      1.82 o 
 -11   5   5       11.43       19.20      2.03 o 
 -10   5   5        0.52        1.14      0.96 o 
  -9   5   5       28.33       29.72      2.65 o 
  -8   5   5      390.65      365.55     25.61 o 
  -7   5   5        9.12        9.61      1.32 o 
  -6   5   5      107.71      102.16      5.10 o 
  -5   5   5       87.61       95.85      4.48 o 
  -4   5   5       35.09       34.65      2.89 o 
  -3   5   5      231.62      249.20      9.65 o 
  -2   5   5      755.83      827.53     24.51 o 
  -1   5   5      120.99      115.32      2.84 o 
   0   5   5      560.46      538.41     12.14 o 
   1   5   5       76.92       60.31      2.13 o 
   2   5   5       10.44       13.48      2.17 o 
   3   5   5       21.72       19.40      1.48 o 
   4   5   5       42.80       43.51      3.11 o 
   5   5   5       24.98       29.27      1.74 o 
   6   5   5       20.44       30.97      2.37 o 
   7   5   5        0.19        0.36      0.82 o 
   8   5   5       21.74       31.85      5.61 o 
   9   5   5        0.69        2.92      1.20 o 
  10   5   5        5.83        9.27      2.30 o 
  11   5   5        5.84        4.92      2.25 o 
 -11   6   5        0.04        3.30      1.09 o 
 -10   6   5       17.35       21.28      2.43 o 
  -9   6   5        5.78        7.91      1.56 o 
  -8   6   5      144.80      130.35      4.48 o 
  -7   6   5      605.72      543.90     22.40 o 
  -6   6   5       24.07       23.18      2.18 o 
  -5   6   5       17.71       20.31      2.00 o 
  -4   6   5      167.93      150.94     10.60 o 
  -3   6   5      173.64      173.70      7.18 o 
  -2   6   5       36.59       43.57      2.61 o 
  -1   6   5      213.83      199.18      7.04 o 
   0   6   5        5.41        6.35      1.03 o 
   1   6   5       29.72       23.59      1.53 o 
   2   6   5       64.23       64.60      2.60 o 
   3   6   5      102.92      100.70      8.95 o 
   4   6   5       48.63       44.71      1.97 o 
   5   6   5        9.27       20.14      3.01 o 
   6   6   5      180.58      159.06      4.86 o 
   7   6   5       17.23       15.30      2.05 o 
   8   6   5       24.03       29.25      2.82 o 
   9   6   5        8.80        8.36      2.30 o 
  10   6   5        1.18        3.53      1.36 o 
 -10   7   5        0.19        0.00      0.90 o 
  -9   7   5       11.99       13.28      2.57 o 
  -8   7   5       44.17       44.00      2.69 o 
  -7   7   5       59.94       63.89      7.11 o 
  -6   7   5      129.71      122.54      4.18 o 
  -5   7   5        2.78        3.20      1.65 o 
  -4   7   5       32.51       36.61      7.59 o 
  -3   7   5       55.46       52.68      3.48 o 
  -2   7   5      128.71      117.74      4.84 o 
  -1   7   5       18.07       17.90      1.57 o 
   0   7   5       90.38       80.82      2.60 o 
   1   7   5      103.91       89.90      2.82 o 
   2   7   5       94.65       91.42      3.19 o 
   3   7   5       74.90       62.03      2.34 o 
   4   7   5      151.79      145.31      4.29 o 
   5   7   5       19.26       19.59      2.24 o 
   6   7   5        1.38        1.25      1.23 o 
   7   7   5       42.12       41.56      2.67 o 
   8   7   5       30.26       46.80      2.88 o 
   9   7   5       13.77       16.90      2.69 o 
  -9   8   5       15.42       26.10      5.13 o 
  -8   8   5        2.40        2.48      1.60 o 
  -7   8   5        4.56        6.10      2.02 o 
  -6   8   5      148.25      147.14      7.14 o 
  -5   8   5       14.58       22.16      6.51 o 
  -4   8   5      174.65      152.26      6.11 o 
  -3   8   5       26.68       24.36      7.33 o 
  -2   8   5      166.20      140.44      6.59 o 
  -1   8   5      104.50       90.43      4.54 o 
   0   8   5       81.08       71.37      3.10 o 
   1   8   5       15.83       16.34      2.02 o 
   2   8   5        0.83        2.57      1.00 o 
   3   8   5       21.47       21.47      2.18 o 
   4   8   5       15.07       14.17      2.25 o 
   5   8   5        0.05        0.46      0.99 o 
   6   8   5        1.13        3.68      1.07 o 
   7   8   5        6.60       14.12      2.04 o 
   8   8   5        4.76        9.34      2.43 o 
  -8   9   5        0.00        0.00      3.36 o 
  -7   9   5        0.04        2.23      3.36 o 
  -6   9   5       51.39       53.51      7.62 o 
  -5   9   5        3.91        8.74      2.00 o 
  -4   9   5       24.77       30.87      8.63 o 
  -3   9   5       87.99       65.99      4.17 o 
  -2   9   5       69.05       70.86      4.55 o 
  -1   9   5        2.79        3.79      1.61 o 
   0   9   5        3.31        2.30      1.46 o 
   1   9   5       27.34       27.02      2.74 o 
   2   9   5       35.17       37.46      3.00 o 
   3   9   5       14.92       16.81      2.71 o 
   4   9   5        2.07        3.49      2.01 o 
   5   9   5        0.87        3.08      1.18 o 
   6   9   5       12.29       19.09      2.30 o 
  -5  10   5        9.83       14.56      4.47 o 
  -4  10   5        1.32        2.06      1.68 o 
  -3  10   5        8.55       12.80      3.20 o 
  -2  10   5       28.32       26.51      3.51 o 
  -1  10   5        5.25        5.05      2.78 o 
   0  10   5        0.15        1.74      2.51 o 
   1  10   5        5.98        8.20      3.12 o 
   2  10   5        3.18        8.54      1.73 o 
   3  10   5       21.19       29.74      2.95 o 
   4  10   5        2.36        3.97      2.01 o 
 -12   0   6        0.77        2.49      1.64 o 
 -10   0   6       11.99       18.95      3.92 o 
  -8   0   6     1058.99     1135.46     19.74 o 
  -6   0   6        3.96        7.49      0.85 o 
  -4   0   6      413.15      437.09      6.31 o 
  -2   0   6      389.62      398.54     21.51 o 
   0   0   6       18.54       17.41      1.43 o 
   2   0   6     4571.54     4742.44    212.82 o 
   4   0   6        4.56        9.44      1.48 o 
   6   0   6       48.63       51.76      6.93 o 
   8   0   6      143.59      143.38      8.81 o 
  10   0   6       73.68       85.22      4.84 o 
  12   0   6        6.61       11.80      3.28 o 
 -13   1   6        7.40       12.58      2.23 o 
 -12   1   6        3.78        5.61      1.53 o 
 -11   1   6      107.63      102.75      4.99 o 
 -10   1   6      132.90      125.95      6.01 o 
  -9   1   6       98.40       94.29      5.50 o 
  -8   1   6      280.93      267.32      5.42 o 
  -7   1   6      155.95      155.58      3.82 o 
  -6   1   6       77.14       71.45      1.97 o 
  -5   1   6      100.35       85.56      1.89 o 
  -4   1   6      155.45      146.18      2.60 o 
  -3   1   6     1247.69     1497.57     33.80 o 
  -2   1   6      302.10      316.40      6.32 o 
  -1   1   6       53.63       49.92      2.24 o 
   0   1   6      132.40      140.18      2.64 o 
   1   1   6      120.62      130.47      3.40 o 
   2   1   6      174.82      205.02      5.67 o 
   3   1   6      411.93      449.30     13.64 o 
   4   1   6       90.70      104.22      3.96 o 
   5   1   6      612.15      641.17     22.27 o 
   6   1   6      165.97      163.27      6.04 o 
   7   1   6       64.97       63.24      3.43 o 
   8   1   6      240.09      234.71     14.37 o 
   9   1   6      208.12      214.58     10.82 o 
  10   1   6      106.59      109.43      6.68 o 
  11   1   6       72.77       80.77      6.67 o 
  12   1   6        7.43        8.78      3.02 o 
 -13   2   6        2.35        5.38      1.42 o 
 -12   2   6        0.92        2.60      1.31 o 
 -11   2   6       12.66       16.36      2.60 o 
 -10   2   6        5.57        7.35      1.30 o 
  -9   2   6      364.86      329.02      5.31 o 
  -8   2   6        4.25       10.77      1.63 o 
  -7   2   6        1.65        2.59      0.82 o 
  -6   2   6      109.42      137.02      5.67 o 
  -5   2   6       80.86       80.14      2.83 o 
  -4   2   6      360.77      392.61     10.21 o 
  -3   2   6       76.67       85.26      2.72 o 
  -2   2   6     1140.63     1319.34     17.41 o 
  -1   2   6      289.12      298.23      6.76 o 
   0   2   6      323.81      329.75     10.22 o 
   1   2   6      103.36       90.10      2.67 o 
   2   2   6       53.42       50.00      2.20 o 
   3   2   6       40.16       41.92      1.88 o 
   4   2   6        0.42        1.79      0.66 o 
   5   2   6      190.10      181.33      6.62 o 
   6   2   6        7.49       10.19      1.20 o 
   7   2   6       43.60       32.38      1.83 o 
   8   2   6      183.10      172.37      9.10 o 
   9   2   6        1.30        0.05      0.75 o 
  10   2   6       14.95       21.20      2.86 o 
  11   2   6        0.83        4.47      1.38 o 
 -13   3   6        5.28        8.99      1.76 o 
 -12   3   6       41.15       35.04      3.24 o 
 -11   3   6       11.50        4.15      1.49 o 
 -10   3   6       10.94       16.70      1.67 o 
  -9   3   6      103.95      110.45      4.90 o 
  -8   3   6      300.57      279.14     10.67 o 
  -7   3   6        3.76        6.32      1.13 o 
  -6   3   6      201.99      203.25      7.05 o 
  -5   3   6      167.43      161.30      7.02 o 
  -4   3   6      282.48      307.25      6.05 o 
  -3   3   6       14.99       19.10      1.00 o 
  -2   3   6      151.08      142.98      2.60 o 
  -1   3   6        5.48        7.00      0.73 o 
   0   3   6     1321.70     1368.28     45.35 o 
   1   3   6        4.38        6.65      0.70 o 
   2   3   6     1750.05     1737.49     44.72 o 
   3   3   6      185.62      145.32      2.31 o 
   4   3   6        0.11        1.33      0.54 o 
   5   3   6        8.36        9.75      1.08 o 
   6   3   6      147.91      136.64      4.76 o 
   7   3   6      297.30      324.77     18.44 o 
   8   3   6      108.45      100.01      5.42 o 
   9   3   6        0.20        1.55      1.12 o 
  10   3   6       16.99       22.13      4.34 o 
  11   3   6        1.70        7.02      1.80 o 
 -12   4   6        8.27        6.67      2.43 o 
 -11   4   6        0.08        2.42      0.84 o 
 -10   4   6        2.49        4.50      1.02 o 
  -9   4   6        1.44        0.98      0.86 o 
  -8   4   6      303.36      298.09     13.28 o 
  -7   4   6      482.04      493.03     25.23 o 
  -6   4   6       98.21      110.54      7.75 o 
  -5   4   6        0.95        3.64      0.85 o 
  -4   4   6      463.15      497.76     14.41 o 
  -3   4   6      401.68      399.61     10.84 o 
  -2   4   6       21.63       22.94      1.13 o 
  -1   4   6       21.31       29.16      1.19 o 
   0   4   6        3.10        3.01      0.49 o 
   1   4   6       41.56       35.59      1.76 o 
   2   4   6      377.60      392.77     13.80 o 
   3   4   6        9.57        9.54      1.15 o 
   4   4   6        2.92        2.71      0.81 o 
   5   4   6       20.64       14.53      2.14 o 
   6   4   6       37.02       44.85      2.34 o 
   7   4   6       41.34       45.12      3.31 o 
   8   4   6        4.70        6.59      1.76 o 
   9   4   6        4.44        7.38      1.83 o 
  10   4   6        0.34        1.70      1.08 o 
  11   4   6        2.81        5.47      1.64 o 
 -12   5   6        2.93        5.79      1.56 o 
 -11   5   6        1.02        2.76      1.00 o 
 -10   5   6       10.20       15.68      2.04 o 
  -9   5   6       90.26       72.70      3.42 o 
  -8   5   6        1.94        4.39      1.12 o 
  -7   5   6       34.15       40.82      2.72 o 
  -6   5   6      167.68      156.11     12.82 o 
  -5   5   6      179.40      189.12     10.95 o 
  -4   5   6      146.87      137.68     10.92 o 
  -3   5   6        6.40        5.56      0.78 o 
  -2   5   6      408.37      402.19      9.96 o 
  -1   5   6      642.45      661.02     21.40 o 
   0   5   6       33.66       39.88      1.76 o 
   1   5   6       84.93       81.82      2.82 o 
   2   5   6       33.25       29.95      1.40 o 
   3   5   6       71.13       58.88      2.18 o 
   4   5   6      108.50      101.18      5.83 o 
   5   5   6       87.53       82.44      2.73 o 
   6   5   6       18.83       21.25      2.81 o 
   7   5   6      168.39      147.20      5.85 o 
   8   5   6       18.25       21.03      4.00 o 
   9   5   6        7.75        6.90      2.86 o 
  10   5   6        0.06        2.78      1.17 o 
 -11   6   6        0.62        2.65      1.00 o 
 -10   6   6        0.01        0.54      0.85 o 
  -9   6   6       20.98       21.42      3.51 o 
  -8   6   6        1.56        3.60      1.19 o 
  -7   6   6       35.67       36.31      2.63 o 
  -6   6   6       66.87       74.85      3.24 o 
  -5   6   6        0.78        1.92      0.78 o 
  -4   6   6       23.81       23.83      2.09 o 
  -3   6   6       80.37       81.96      6.01 o 
  -2   6   6        3.53        4.39      0.91 o 
  -1   6   6        0.02        0.96      0.72 o 
   0   6   6       15.12       10.51      1.26 o 
   1   6   6      184.18      166.29      3.62 o 
   2   6   6      113.18       98.84      3.84 o 
   3   6   6        1.04        3.35      0.87 o 
   4   6   6      251.25      269.56      8.54 o 
   5   6   6        0.02        0.82      0.92 o 
   6   6   6       57.27       51.19      2.89 o 
   7   6   6       27.75       24.04      3.11 o 
   8   6   6       10.58        6.74      1.75 o 
   9   6   6        0.18        2.22      2.06 o 
 -10   7   6        5.56       13.20      3.09 o 
  -9   7   6       10.30       13.40      1.90 o 
  -8   7   6        7.98       10.23      1.62 o 
  -7   7   6       25.30       27.07      3.39 o 
  -6   7   6        7.92        8.63      1.46 o 
  -5   7   6       22.96       23.37      3.19 o 
  -4   7   6       78.99       75.88      4.27 o 
  -3   7   6       61.58       59.05      3.72 o 
  -2   7   6       34.33       39.23      4.00 o 
  -1   7   6        3.92        6.49      1.11 o 
   0   7   6       13.16       16.17      1.56 o 
   1   7   6       27.65       34.04      1.96 o 
   2   7   6        1.43        2.24      0.84 o 
   3   7   6       24.12       17.20      2.44 o 
   4   7   6        7.20       12.74      1.81 o 
   5   7   6       16.88       16.93      2.19 o 
   6   7   6       36.37       39.22      2.55 o 
   7   7   6       30.94       41.59      2.87 o 
   8   7   6        3.15        5.93      1.56 o 
  -9   8   6        8.77       14.11      3.76 o 
  -8   8   6        0.88        4.69      3.73 o 
  -7   8   6       68.58       67.61      6.75 o 
  -6   8   6        6.86       12.33      2.35 o 
  -5   8   6        0.30        1.73      1.25 o 
  -4   8   6        0.36        0.96      2.54 o 
  -3   8   6       25.60       24.09      3.17 o 
  -2   8   6        0.04        2.49      1.60 o 
  -1   8   6        5.11        6.74      2.25 o 
   0   8   6       14.69       13.89      1.89 o 
   1   8   6       39.68       39.95      2.06 o 
   2   8   6       67.76       76.03      2.78 o 
   3   8   6       81.94       78.42      3.37 o 
   4   8   6       48.43       49.28      2.78 o 
   5   8   6        3.37        6.15      1.29 o 
   6   8   6        0.11        1.53      0.99 o 
   7   8   6        0.03        0.52      0.89 o 
  -7   9   6        1.68        4.71      1.73 o 
  -6   9   6       21.23       25.59      3.46 o 
  -5   9   6        0.44        2.14      1.60 o 
  -4   9   6       56.14       60.91      4.10 o 
  -3   9   6       36.24       40.37      3.35 o 
  -2   9   6      126.98      113.73      5.37 o 
  -1   9   6        2.13        7.03      1.85 o 
   0   9   6        0.23        0.00      1.08 o 
   1   9   6        1.69        4.55      1.15 o 
   2   9   6        1.50        5.31      1.74 o 
   3   9   6       72.97       73.58      4.25 o 
   4   9   6        4.03        1.75      1.75 o 
   5   9   6        0.01        4.73      1.23 o 
   6   9   6       29.77       44.29      2.81 o 
  -5  10   6        0.00        4.58      3.23 o 
  -4  10   6       10.57       12.33      2.51 o 
  -3  10   6        5.52        5.66      1.79 o 
  -2  10   6       32.11       36.37      3.44 o 
  -1  10   6       31.63       36.04      3.44 o 
   0  10   6        0.00        2.02      1.33 o 
   1  10   6        0.45        0.37      2.06 o 
   2  10   6       59.85       69.08      4.24 o 
   3  10   6        4.99        5.05      1.59 o 
 -13   0   7       44.76       45.09      4.97 o 
 -11   0   7       46.34       45.35      4.92 o 
  -9   0   7      282.44      256.35     10.37 o 
  -7   0   7       10.00       14.98      3.02 o 
  -5   0   7      443.99      459.41     34.13 o 
  -3   0   7        2.62        1.56      0.78 o 
  -1   0   7     3635.47     3669.12     19.08 o 
   1   0   7      966.97      970.53     53.85 o 
   3   0   7       80.45       73.93      3.08 o 
   5   0   7        1.99        8.74      2.14 o 
   7   0   7      179.47      178.91      8.94 o 
   9   0   7      212.99      213.51     12.78 o 
  11   0   7       47.74       53.50      5.08 o 
 -13   1   7        6.90        9.21      1.98 o 
 -12   1   7        0.39        2.07      1.16 o 
 -11   1   7       31.60       30.13      3.31 o 
 -10   1   7        7.51        7.15      1.93 o 
  -9   1   7       90.28       82.53      4.38 o 
  -8   1   7      137.86      135.00      3.88 o 
  -7   1   7        1.99        3.06      0.90 o 
  -6   1   7       46.39       47.43      2.05 o 
  -5   1   7     1096.37     1186.85     21.60 o 
  -4   1   7      350.38      402.56      6.32 o 
  -3   1   7     3742.79     4335.17     62.07 o 
  -2   1   7      175.45      169.15      4.30 o 
  -1   1   7       49.99       40.49      1.27 o 
   0   1   7      721.19      769.13     16.24 o 
   1   1   7      177.72      203.47      8.59 o 
   2   1   7       56.22       55.72      2.91 o 
   3   1   7      455.05      509.80     11.27 o 
   4   1   7        0.22        2.53      0.76 o 
   5   1   7       18.03       15.42      1.64 o 
   6   1   7        5.50        3.51      1.02 o 
   7   1   7      121.87      115.87      6.48 o 
   8   1   7      113.70      105.74      6.06 o 
   9   1   7       29.33       24.77      1.87 o 
  10   1   7        0.32        2.59      0.98 o 
  11   1   7        4.49       12.02      2.06 o 
 -13   2   7        8.41       17.01      2.79 o 
 -12   2   7        0.42        2.77      1.35 o 
 -11   2   7       47.02       42.86      3.92 o 
 -10   2   7       30.61       30.02      3.27 o 
  -9   2   7        1.02        2.21      1.06 o 
  -8   2   7       48.18       42.57      2.36 o 
  -7   2   7       14.84       14.27      1.47 o 
  -6   2   7        1.26        2.59      0.85 o 
  -5   2   7      120.64      134.71      3.15 o 
  -4   2   7      248.35      237.58      3.23 o 
  -3   2   7      448.05      469.91     11.81 o 
  -2   2   7      632.68      697.31     17.28 o 
  -1   2   7      107.94      116.92      2.34 o 
   0   2   7      565.88      545.51      7.69 o 
   1   2   7      835.29      906.15      6.44 o 
   2   2   7       10.19        5.87      0.68 o 
   3   2   7      250.64      244.27      8.72 o 
   4   2   7      600.18      575.81     27.41 o 
   5   2   7       23.92       29.62      1.59 o 
   6   2   7        1.86        1.44      0.76 o 
   7   2   7       40.69       36.74      1.89 o 
   8   2   7       28.82       24.20      1.77 o 
   9   2   7        0.51        1.93      1.48 o 
  10   2   7       19.93       21.94      2.96 o 
  11   2   7        0.07        2.11      1.83 o 
 -12   3   7        0.59        3.37      1.43 o 
 -11   3   7       46.81       46.09      3.63 o 
 -10   3   7        6.50       10.49      2.77 o 
  -9   3   7       14.70       16.99      1.81 o 
  -8   3   7      512.18      500.01     13.62 o 
  -7   3   7        0.22        0.83      0.79 o 
  -6   3   7      334.30      369.57     13.54 o 
  -5   3   7      512.89      502.63     14.02 o 
  -4   3   7        9.94       12.62      0.96 o 
  -3   3   7        1.88        6.67      1.65 o 
  -2   3   7      161.48      201.58      4.27 o 
  -1   3   7      892.30      921.95     18.35 o 
   0   3   7      177.02      194.06      6.59 o 
   1   3   7       82.59       92.10      2.22 o 
   2   3   7       29.80       37.08      1.34 o 
   3   3   7      154.48      166.73      3.25 o 
   4   3   7       31.12       34.40      2.21 o 
   5   3   7       33.51       36.87      1.73 o 
   6   3   7      168.00      156.72      6.62 o 
   7   3   7       12.09       14.63      1.83 o 
   8   3   7       25.72       33.62      3.81 o 
   9   3   7        2.38        2.66      1.39 o 
  10   3   7       15.05       19.23      4.00 o 
  11   3   7       14.15       18.83      2.96 o 
 -12   4   7        0.03        4.66      2.17 o 
 -11   4   7        4.18        4.50      1.15 o 
 -10   4   7        7.76       10.98      1.56 o 
  -9   4   7        0.00        0.26      0.77 o 
  -8   4   7      547.02      536.72     27.25 o 
  -7   4   7      684.98      644.12     15.83 o 
  -6   4   7       85.59       89.84      5.83 o 
  -5   4   7        0.55        1.16      0.79 o 
  -4   4   7      310.27      323.19      6.42 o 
  -3   4   7        0.00        4.66      0.72 o 
  -2   4   7       34.17       31.27      1.32 o 
  -1   4   7      233.02      248.78      4.67 o 
   0   4   7      136.70      138.29      3.54 o 
   1   4   7       68.04       75.61      3.19 o 
   2   4   7       75.14       93.25      2.71 o 
   3   4   7       14.04       15.78      1.29 o 
   4   4   7        6.11        9.67      1.43 o 
   5   4   7       25.36       30.26      2.03 o 
   6   4   7        1.47        1.57      0.93 o 
   7   4   7        7.21       14.15      2.36 o 
   8   4   7       98.94       81.07      4.54 o 
   9   4   7        0.67        3.29      1.30 o 
  10   4   7       14.04       15.89      2.68 o 
 -11   5   7        7.67        5.46      1.23 o 
 -10   5   7       83.69       87.25      3.83 o 
  -9   5   7        3.15        5.63      1.28 o 
  -8   5   7        0.21        0.30      0.78 o 
  -7   5   7       26.78       30.32      2.08 o 
  -6   5   7       65.12       79.27      5.38 o 
  -5   5   7      342.32      345.09     16.32 o 
  -4   5   7      258.46      245.45      9.05 o 
  -3   5   7      121.78      120.24      3.51 o 
  -2   5   7       43.52       39.44      2.10 o 
  -1   5   7      482.09      476.25     10.84 o 
   0   5   7      201.16      204.83      3.31 o 
   1   5   7      676.83      669.48      9.97 o 
   2   5   7      252.64      246.72     10.04 o 
   3   5   7      176.59      156.07      5.03 o 
   4   5   7       11.47        6.98      1.34 o 
   5   5   7       88.97       81.27      5.10 o 
   6   5   7       85.88       76.57      4.25 o 
   7   5   7       49.31       40.28      3.31 o 
   8   5   7       30.90       40.87      3.22 o 
   9   5   7        0.09        3.42      1.23 o 
  10   5   7       34.02       37.24      4.17 o 
 -11   6   7        1.79        4.46      1.18 o 
 -10   6   7        6.18       10.27      2.65 o 
  -9   6   7        0.63        3.74      1.07 o 
  -8   6   7       29.78       31.73      3.00 o 
  -7   6   7       98.88       91.89      3.80 o 
  -6   6   7      212.11      195.04      5.48 o 
  -5   6   7       49.02       48.12      2.25 o 
  -4   6   7       21.96       20.64      1.61 o 
  -3   6   7        2.53        4.32      1.17 o 
  -2   6   7       19.55       18.43      1.56 o 
  -1   6   7       28.80       26.45      1.69 o 
   0   6   7       87.54       86.31      4.19 o 
   1   6   7       57.66       49.02      3.34 o 
   2   6   7        3.64        4.73      0.84 o 
   3   6   7        1.56        2.96      0.77 o 
   4   6   7       53.13       60.30      2.43 o 
   5   6   7       25.89       25.34      2.49 o 
   6   6   7       16.13       19.68      2.84 o 
   7   6   7      140.14      125.12      5.71 o 
   8   6   7       11.42       10.12      2.14 o 
   9   6   7        0.19        2.66      1.96 o 
 -10   7   7       22.64       24.68      3.11 o 
  -9   7   7        1.75        2.84      1.09 o 
  -8   7   7       41.48       46.04      3.03 o 
  -7   7   7        0.34        1.02      0.93 o 
  -6   7   7       70.98       65.97      8.47 o 
  -5   7   7        0.91        2.07      1.88 o 
  -4   7   7       72.26       74.00      4.26 o 
  -3   7   7       20.84       18.38      2.78 o 
  -2   7   7       47.53       46.97      5.27 o 
  -1   7   7       82.48       79.93      2.71 o 
   0   7   7      150.65      147.25      3.67 o 
   1   7   7      211.47      190.97      6.36 o 
   2   7   7        6.13       10.17      1.21 o 
   3   7   7       66.20       52.49      2.09 o 
   4   7   7       36.31       42.07      2.18 o 
   5   7   7        0.98        2.31      0.92 o 
   6   7   7      150.28      163.73      5.68 o 
   7   7   7       14.08       14.63      2.51 o 
   8   7   7        0.15        1.56      1.23 o 
  -9   8   7        0.37        2.08      2.46 o 
  -8   8   7        0.43        0.59      1.18 o 
  -7   8   7        0.66        2.43      1.36 o 
  -6   8   7       15.52       20.13      6.35 o 
  -5   8   7        9.29       13.35      2.45 o 
  -4   8   7       37.21       42.26      7.28 o 
  -3   8   7        9.01        8.34      2.12 o 
  -2   8   7       42.82       35.67      3.07 o 
  -1   8   7        1.92        1.80      1.69 o 
   0   8   7        8.54       11.66      1.49 o 
   1   8   7      157.03      145.58      3.90 o 
   2   8   7       39.04       43.24      2.37 o 
   3   8   7       28.08       28.46      2.70 o 
   4   8   7        5.34       10.53      1.46 o 
   5   8   7       12.86       26.01      2.58 o 
   6   8   7       11.61       13.81      1.83 o 
   7   8   7        3.10        6.69      1.35 o 
  -7   9   7        4.20        7.89      2.02 o 
  -6   9   7       13.46       12.97      2.42 o 
  -5   9   7        4.00        8.20      2.13 o 
  -4   9   7       43.44       49.78      4.18 o 
  -3   9   7       23.69       28.58      3.54 o 
  -2   9   7        0.05        0.75      1.31 o 
  -1   9   7        4.39        4.41      1.59 o 
   0   9   7        2.98        4.05      1.60 o 
   1   9   7        2.67        5.46      1.36 o 
   2   9   7       76.74       81.21      4.49 o 
   3   9   7       47.48       45.92      3.86 o 
   4   9   7       19.88       23.83      2.22 o 
   5   9   7        8.01       11.92      1.79 o 
  -4  10   7       18.53       15.17      2.81 o 
  -3  10   7       20.99       26.23      3.51 o 
  -2  10   7        8.45       13.86      2.64 o 
  -1  10   7        2.10        3.00      1.54 o 
   0  10   7        0.21        2.67      2.20 o 
   1  10   7        1.52        1.22      2.17 o 
   2  10   7        1.74        6.64      1.80 o 
 -12   0   8        0.60        0.58      1.53 o 
 -10   0   8       86.76       76.73      6.30 o 
  -8   0   8       24.57       32.65      4.45 o 
  -6   0   8        2.20        0.91      0.84 o 
  -4   0   8       66.41       65.07      2.86 o 
  -2   0   8     1172.95     1308.63     60.65 o 
   0   0   8        0.93        0.42      0.69 o 
   2   0   8       50.98       45.82      2.54 o 
   4   0   8        0.25        2.03      4.13 o 
   6   0   8        2.24        7.46      1.68 o 
   8   0   8       18.01       16.77      2.41 o 
  10   0   8       56.43       67.93      5.13 o 
 -13   1   8       12.14       13.47      2.33 o 
 -12   1   8       12.30       15.66      2.50 o 
 -11   1   8      102.78       93.33      4.92 o 
 -10   1   8      281.17      257.22      7.84 o 
  -9   1   8      699.76      694.27     12.18 o 
  -8   1   8      903.91      869.76     33.47 o 
  -7   1   8      130.99      120.00      3.60 o 
  -6   1   8       76.87       75.22      2.26 o 
  -5   1   8      291.64      315.37      7.50 o 
  -4   1   8     1181.78     1314.89     36.57 o 
  -3   1   8      297.53      272.58      5.79 o 
  -2   1   8       41.24       52.78      1.58 o 
  -1   1   8        0.07        1.09      0.48 o 
   0   1   8      226.44      215.62      6.64 o 
   1   1   8       79.18       67.88      2.83 o 
   2   1   8       29.24       38.74      1.68 o 
   3   1   8      291.02      294.76      4.68 o 
   4   1   8      117.91      128.74      4.79 o 
   5   1   8      110.30      114.99      3.08 o 
   6   1   8      239.86      224.02     18.04 o 
   7   1   8        5.90        7.33      1.18 o 
   8   1   8       28.67       30.58      1.89 o 
   9   1   8       51.83       62.11      3.75 o 
  10   1   8        1.65        3.07      1.06 o 
  11   1   8       10.37       19.16      2.83 o 
 -12   2   8        2.52        2.41      1.15 o 
 -11   2   8        9.05       11.13      2.15 o 
 -10   2   8       18.74       23.70      2.99 o 
  -9   2   8      165.31      168.56      7.19 o 
  -8   2   8      348.12      316.11      9.75 o 
  -7   2   8      162.48      176.35      6.66 o 
  -6   2   8        1.25        6.90      1.13 o 
  -5   2   8       19.08       20.16      1.26 o 
  -4   2   8       55.63       53.37      2.29 o 
  -3   2   8      180.61      205.95      4.71 o 
  -2   2   8       82.30       83.48      2.00 o 
  -1   2   8       90.58       89.92      2.06 o 
   0   2   8      161.50      151.03      4.25 o 
   1   2   8       15.74       17.83      1.18 o 
   2   2   8      308.33      322.90      7.82 o 
   3   2   8       87.25       77.16      2.38 o 
   4   2   8        8.89        9.00      1.17 o 
   5   2   8      285.36      281.32      8.69 o 
   6   2   8       66.51       51.99      2.21 o 
   7   2   8      138.47      137.23      7.15 o 
   8   2   8        0.50        2.12      0.86 o 
   9   2   8        1.19        2.67      1.15 o 
  10   2   8        6.53       13.84      2.27 o 
 -12   3   8        0.12        2.83      1.22 o 
 -11   3   8      118.71      116.35      5.46 o 
 -10   3   8       49.88       51.46      2.80 o 
  -9   3   8      344.55      310.32     11.43 o 
  -8   3   8       13.72       19.31      2.08 o 
  -7   3   8      310.66      286.36      9.03 o 
  -6   3   8      109.73       95.09      2.93 o 
  -5   3   8      405.26      398.17     13.88 o 
  -4   3   8      620.47      593.68     10.47 o 
  -3   3   8       81.05       81.50      2.54 o 
  -2   3   8       13.30       17.63      1.16 o 
  -1   3   8       69.12       58.12      1.90 o 
   0   3   8      224.95      244.58      5.28 o 
   1   3   8      262.66      276.78      5.99 o 
   2   3   8      519.89      506.49      8.37 o 
   3   3   8      111.11       81.62      4.01 o 
   4   3   8        0.01        0.97      0.60 o 
   5   3   8      173.27      169.87      6.36 o 
   6   3   8       34.19       34.31      2.38 o 
   7   3   8       38.55       44.10      3.76 o 
   8   3   8      157.01      147.23      6.02 o 
   9   3   8        2.98        7.04      1.65 o 
  10   3   8       34.80       43.72      3.35 o 
 -12   4   8       21.92       26.14      4.71 o 
 -11   4   8       14.76       17.91      2.13 o 
 -10   4   8        1.53        1.99      0.90 o 
  -9   4   8        9.92       18.48      1.90 o 
  -8   4   8      113.63      107.35      3.43 o 
  -7   4   8       99.66      102.72      5.76 o 
  -6   4   8       31.33       36.07      2.06 o 
  -5   4   8       36.54       29.05      1.92 o 
  -4   4   8        0.04        2.21      0.81 o 
  -3   4   8      137.39      133.29      2.70 o 
  -2   4   8       61.99       65.87      1.91 o 
  -1   4   8      327.08      325.10      9.84 o 
   0   4   8      174.93      163.99      5.36 o 
   1   4   8       87.21       90.99      3.14 o 
   2   4   8       26.97       29.45      1.61 o 
   3   4   8       24.61       22.90      1.57 o 
   4   4   8       87.36       66.22      3.94 o 
   5   4   8       41.04       44.92      3.56 o 
   6   4   8       20.02       23.22      2.06 o 
   7   4   8       73.16       59.80      3.91 o 
   8   4   8       70.96       74.44      4.39 o 
   9   4   8        3.96        6.59      1.65 o 
  10   4   8        4.42        6.35      1.61 o 
 -11   5   8        2.86        4.18      1.67 o 
 -10   5   8        3.74        5.41      2.02 o 
  -9   5   8        0.77        3.74      1.40 o 
  -8   5   8       28.06       28.56      2.24 o 
  -7   5   8        2.32        3.03      1.01 o 
  -6   5   8       18.12       18.93      2.27 o 
  -5   5   8      174.69      171.51      3.96 o 
  -4   5   8       61.46       62.57      2.96 o 
  -3   5   8       10.48        9.59      1.22 o 
  -2   5   8        0.02        3.01      0.69 o 
  -1   5   8        4.91        8.89      1.21 o 
   0   5   8      164.06      153.57      3.50 o 
   1   5   8       12.81       19.05      1.67 o 
   2   5   8       61.55       63.66      3.25 o 
   3   5   8        1.41        2.92      0.81 o 
   4   5   8        0.03        1.20      0.88 o 
   5   5   8        0.60        2.50      0.92 o 
   6   5   8      171.52      155.36     12.65 o 
   7   5   8        1.68        7.65      1.93 o 
   8   5   8        6.51        4.78      2.49 o 
   9   5   8       17.74       21.66      3.31 o 
 -10   6   8       21.64       27.48      2.73 o 
  -9   6   8        4.90        6.08      2.29 o 
  -8   6   8        4.80       11.04      1.71 o 
  -7   6   8       82.59       79.02      3.53 o 
  -6   6   8       55.46       62.52      5.80 o 
  -5   6   8      126.96      123.14      5.84 o 
  -4   6   8        0.39        0.00      0.86 o 
  -3   6   8        0.07        1.54      1.15 o 
  -2   6   8       78.87       77.08      2.75 o 
  -1   6   8       96.39       85.03      2.76 o 
   0   6   8        7.12       10.19      1.38 o 
   1   6   8        0.34        2.65      0.79 o 
   2   6   8      335.90      313.40      6.37 o 
   3   6   8       63.41       65.85      2.25 o 
   4   6   8        9.83       14.44      1.88 o 
   5   6   8        0.04        2.43      1.24 o 
   6   6   8       64.86       77.00      4.45 o 
   7   6   8        0.56        1.76      1.08 o 
   8   6   8        3.90        8.92      1.82 o 
  -9   7   8        0.53        4.65      1.26 o 
  -8   7   8        1.06        2.54      1.06 o 
  -7   7   8       64.18       55.42      9.87 o 
  -6   7   8        1.03        0.00      0.99 o 
  -5   7   8        2.36        3.60      1.65 o 
  -4   7   8        2.62        8.04      2.28 o 
  -3   7   8       34.25       33.99      2.41 o 
  -2   7   8       64.89       63.58      4.27 o 
  -1   7   8       31.13       31.37      2.03 o 
   0   7   8      111.06      106.38      3.26 o 
   1   7   8       70.86       70.39      2.70 o 
   2   7   8       93.43       86.13      2.65 o 
   3   7   8       87.16       80.89      2.59 o 
   4   7   8        0.78        4.10      1.17 o 
   5   7   8       34.97       38.89      3.22 o 
   6   7   8        6.51       16.27      3.12 o 
   7   7   8        1.18        1.30      1.23 o 
  -8   8   8        1.34        2.76      1.28 o 
  -7   8   8        0.71        2.68      1.42 o 
  -6   8   8       21.00       30.26      6.77 o 
  -5   8   8        1.46        2.51      2.46 o 
  -4   8   8       20.47       19.62      3.23 o 
  -3   8   8       47.25       45.62      3.48 o 
  -2   8   8        2.51        9.79      3.39 o 
  -1   8   8        5.11        9.21      1.93 o 
   0   8   8        1.61        1.80      0.89 o 
   1   8   8        5.05        9.65      1.37 o 
   2   8   8       95.24       96.03      3.79 o 
   3   8   8       28.33       28.18      2.62 o 
   4   8   8        0.01        3.03      1.08 o 
   5   8   8       34.99       34.75      2.59 o 
   6   8   8       28.40       28.26      3.39 o 
  -6   9   8       30.67       34.87      7.14 o 
  -5   9   8        0.90        5.62      1.86 o 
  -4   9   8       13.36       14.10      2.47 o 
  -3   9   8        1.39        4.50      2.46 o 
  -2   9   8       16.61       18.93      3.02 o 
  -1   9   8        0.05        2.59      2.04 o 
   0   9   8        2.94        5.24      2.80 o 
   1   9   8       14.21       22.14      2.40 o 
   2   9   8       52.40       54.51      3.74 o 
   3   9   8        0.53        3.35      1.10 o 
   4   9   8        0.55        3.36      1.36 o 
  -3  10   8        2.76        5.04      1.77 o 
  -2  10   8        1.20        4.23      3.18 o 
  -1  10   8        0.88        3.42      1.47 o 
   0  10   8        0.00        1.54      1.61 o 
   1  10   8        1.60        4.07      2.43 o 
 -11   0   9       29.35       26.20      4.66 o 
  -9   0   9        0.59        0.00      1.75 o 
  -7   0   9       26.43       25.81      2.20 o 
  -5   0   9       17.35       23.06      2.03 o 
  -3   0   9      939.85      956.56     41.78 o 
  -1   0   9      149.88      164.99      4.68 o 
   1   0   9     1778.62     1842.82     65.04 o 
   3   0   9        9.45       10.66      1.82 o 
   5   0   9      176.15      161.80     14.58 o 
   7   0   9       34.59       39.77      5.29 o 
   9   0   9       34.95       36.03      3.60 o 
 -12   1   9        0.11        2.35      1.14 o 
 -11   1   9       52.78       52.82      3.78 o 
 -10   1   9        7.44        5.69      1.87 o 
  -9   1   9      578.91      530.21     10.93 o 
  -8   1   9       19.43       28.32      3.11 o 
  -7   1   9        1.30        2.18      0.96 o 
  -6   1   9      135.04      117.74      4.22 o 
  -5   1   9       27.30       31.73      1.61 o 
  -4   1   9      217.45      182.91      9.98 o 
  -3   1   9      323.85      296.50      8.28 o 
  -2   1   9       40.18       44.33      1.57 o 
  -1   1   9      334.75      318.66      8.10 o 
   0   1   9      501.02      453.33     12.10 o 
   1   1   9       57.71       56.91      2.28 o 
   2   1   9      161.43      158.02      4.49 o 
   3   1   9        3.04        6.50      1.02 o 
   4   1   9        0.14        2.03      0.73 o 
   5   1   9       62.11       69.61      4.02 o 
   6   1   9       61.62       49.51      2.22 o 
   7   1   9       44.72       46.47      2.41 o 
   8   1   9        2.14        4.12      0.95 o 
   9   1   9       12.11       14.32      1.65 o 
  10   1   9        3.05        6.11      1.77 o 
 -12   2   9        0.50        0.81      1.91 o 
 -11   2   9        2.16        6.82      1.66 o 
 -10   2   9        2.83        4.79      1.73 o 
  -9   2   9        9.98       10.30      1.65 o 
  -8   2   9        5.76        8.18      1.49 o 
  -7   2   9        0.15        0.44      0.86 o 
  -6   2   9      132.35      130.13      3.41 o 
  -5   2   9      557.08      546.03      7.99 o 
  -4   2   9        8.79        9.97      1.07 o 
  -3   2   9       10.24       10.87      1.06 o 
  -2   2   9       45.60       50.77      1.70 o 
  -1   2   9      421.33      404.53      8.56 o 
   0   2   9      410.17      417.77      9.16 o 
   1   2   9       53.03       52.33      1.95 o 
   2   2   9      189.32      144.88      3.73 o 
   3   2   9        1.45        2.18      0.67 o 
   4   2   9      274.26      236.16      4.41 o 
   5   2   9       99.80       90.83      5.44 o 
   6   2   9       17.48       21.02      1.82 o 
   7   2   9        8.22       10.23      1.34 o 
   8   2   9       11.53       20.30      3.44 o 
   9   2   9        9.13       12.60      2.27 o 
  10   2   9        2.91        2.30      1.16 o 
 -12   3   9        0.00        1.08      1.85 o 
 -11   3   9       12.67       14.45      2.49 o 
 -10   3   9       15.17       15.59      2.48 o 
  -9   3   9      137.27      130.36      9.99 o 
  -8   3   9        3.94        4.73      1.09 o 
  -7   3   9      133.53      134.09      5.44 o 
  -6   3   9      176.53      182.84      4.28 o 
  -5   3   9       15.61       11.54      1.41 o 
  -4   3   9       68.25       72.29      2.34 o 
  -3   3   9      701.15      689.16     10.62 o 
  -2   3   9      104.99      115.74      2.55 o 
  -1   3   9       44.47       53.16      2.34 o 
   0   3   9      155.24      153.21      4.53 o 
   1   3   9        7.34        9.55      0.99 o 
   2   3   9      310.51      280.52      6.78 o 
   3   3   9        3.24        2.95      0.83 o 
   4   3   9      112.75       92.47      2.78 o 
   5   3   9        6.50        4.54      1.22 o 
   6   3   9       65.27       53.00      3.64 o 
   7   3   9        0.02        1.48      0.81 o 
   8   3   9        3.16        2.53      1.77 o 
   9   3   9        1.02        1.82      1.23 o 
  10   3   9       25.39       36.00      3.00 o 
 -11   4   9       25.21       24.46      2.55 o 
 -10   4   9       59.39       60.59      3.90 o 
  -9   4   9       24.76       26.73      2.25 o 
  -8   4   9       16.14       20.30      1.95 o 
  -7   4   9       29.57       26.30      2.07 o 
  -6   4   9       90.50       96.46      3.12 o 
  -5   4   9      230.39      221.19      5.15 o 
  -4   4   9       19.88       22.86      1.78 o 
  -3   4   9       62.35       46.60      1.75 o 
  -2   4   9       39.70       36.54      1.54 o 
  -1   4   9       24.59       20.55      1.56 o 
   0   4   9      242.33      216.99      7.13 o 
   1   4   9       13.68       17.56      1.45 o 
   2   4   9      424.44      383.43     11.58 o 
   3   4   9       20.67       21.08      2.13 o 
   4   4   9       27.95       31.85      2.22 o 
   5   4   9      100.69       90.70      4.88 o 
   6   4   9      110.08      101.67     10.25 o 
   7   4   9        3.58        4.87      1.53 o 
   8   4   9        1.76        4.93      1.55 o 
   9   4   9        5.04        4.77      3.39 o 
 -11   5   9       26.37       27.75      3.58 o 
 -10   5   9       32.61       32.48      3.20 o 
  -9   5   9        8.52       10.32      1.47 o 
  -8   5   9      160.66      175.16     10.77 o 
  -7   5   9       54.43       46.77      2.33 o 
  -6   5   9       10.21       13.47      1.90 o 
  -5   5   9       26.63       30.38      2.01 o 
  -4   5   9       12.50       11.12      1.39 o 
  -3   5   9      313.11      306.71      7.16 o 
  -2   5   9      205.28      176.02      3.40 o 
  -1   5   9       76.55       67.43      2.47 o 
   0   5   9      311.83      313.92      5.17 o 
   1   5   9      328.51      273.56      5.51 o 
   2   5   9        1.54        2.36      1.50 o 
   3   5   9       92.83       87.46      5.37 o 
   4   5   9      307.72      293.80     16.66 o 
   5   5   9        0.00        5.49      1.38 o 
   6   5   9       18.42       19.13      3.44 o 
   7   5   9       88.27       70.63      4.34 o 
   8   5   9       40.08       35.42      3.43 o 
   9   5   9        0.61        4.24      1.48 o 
 -10   6   9       39.61       42.20      3.98 o 
  -9   6   9        3.43        4.38      1.20 o 
  -8   6   9       12.91       10.53      2.01 o 
  -7   6   9        9.55        9.93      1.45 o 
  -6   6   9       59.60       57.84      2.96 o 
  -5   6   9        6.93        7.15      1.15 o 
  -4   6   9        4.60        8.57      2.02 o 
  -3   6   9       25.94       33.59      2.28 o 
  -2   6   9        3.46        5.70      1.33 o 
  -1   6   9       50.50       48.24      2.21 o 
   0   6   9        0.97        1.40      0.94 o 
   1   6   9      643.20      606.61     14.85 o 
   2   6   9       36.96       41.70      2.43 o 
   3   6   9       85.42       75.31      3.31 o 
   4   6   9       10.47       10.47      1.67 o 
   5   6   9       25.32       26.70      2.35 o 
   6   6   9       35.88       38.73      3.24 o 
   7   6   9       36.02       36.36      3.10 o 
   8   6   9        1.31        1.71      1.16 o 
  -9   7   9       25.59       35.00      4.21 o 
  -8   7   9       16.40       23.32      3.49 o 
  -7   7   9        0.16        3.26      2.04 o 
  -6   7   9       52.75       42.96      3.47 o 
  -5   7   9       25.74       29.51      4.34 o 
  -4   7   9       40.92       40.69      3.18 o 
  -3   7   9       52.68       55.32      4.06 o 
  -2   7   9        8.32       16.64      2.00 o 
  -1   7   9       19.43       18.05      1.83 o 
   0   7   9        9.85       15.39      1.69 o 
   1   7   9        1.34        4.33      1.14 o 
   2   7   9      258.76      244.82      5.10 o 
   3   7   9       23.49       25.49      2.47 o 
   4   7   9       13.52       17.86      2.94 o 
   5   7   9       31.80       32.64      3.63 o 
   6   7   9        0.30        1.57      1.19 o 
   7   7   9        0.03        0.03      1.38 o 
  -8   8   9        7.44       10.19      2.35 o 
  -7   8   9        5.16       11.97      2.43 o 
  -6   8   9       19.75       26.61      3.52 o 
  -5   8   9        0.03        2.91      2.30 o 
  -4   8   9       16.20       16.24      2.66 o 
  -3   8   9        5.55        7.23      1.98 o 
  -2   8   9        0.44        2.49      1.36 o 
  -1   8   9       23.32       20.26      2.25 o 
   0   8   9        3.23        3.30      0.99 o 
   1   8   9       14.33       21.31      2.01 o 
   2   8   9       38.66       40.54      2.17 o 
   3   8   9       32.14       45.54      2.69 o 
   4   8   9       11.34       13.17      2.42 o 
   5   8   9       10.43       13.04      2.41 o 
  -5   9   9        0.84        5.38      5.24 o 
  -4   9   9       10.61       13.58      2.53 o 
  -3   9   9        8.25        8.09      3.23 o 
  -2   9   9       43.33       49.22      3.64 o 
  -1   9   9       17.78       27.41      5.08 o 
   0   9   9        4.42       10.34      2.07 o 
   1   9   9        6.42        8.47      3.23 o 
   2   9   9        0.33        0.95      1.01 o 
   3   9   9       20.33       20.58      2.94 o 
 -12   0  10       23.07       23.76      4.66 o 
 -10   0  10      100.97       92.29      6.93 o 
  -8   0  10      387.10      368.49     12.70 o 
  -6   0  10       14.91       24.88      3.57 o 
  -4   0  10      100.53       72.68      4.60 o 
  -2   0  10      721.37      714.24     35.59 o 
   0   0  10      283.91      275.05      6.45 o 
   2   0  10       63.27       61.48      5.69 o 
   4   0  10      123.22      108.45      6.72 o 
   6   0  10      186.60      203.37     12.86 o 
   8   0  10       12.86       10.21      1.94 o 
  10   0  10        8.07       10.88      1.93 o 
 -12   1  10       34.23       39.88      3.64 o 
 -11   1  10       20.23       23.96      3.24 o 
 -10   1  10        0.06        0.50      1.28 o 
  -9   1  10      391.07      377.18      9.48 o 
  -8   1  10       17.23       14.96      1.97 o 
  -7   1  10      308.91      297.41     14.36 o 
  -6   1  10       73.69       73.55      2.60 o 
  -5   1  10       90.63       85.78      2.96 o 
  -4   1  10      304.93      284.81     10.22 o 
  -3   1  10       27.97       36.65      1.76 o 
  -2   1  10        1.03        0.00      0.61 o 
  -1   1  10        6.72       13.60      3.64 o 
   0   1  10       17.87       18.71      1.22 o 
   1   1  10       66.81       47.04      2.02 o 
   2   1  10       34.41       25.99      1.61 o 
   3   1  10        2.14        1.01      0.78 o 
   4   1  10       10.51       10.14      1.59 o 
   5   1  10       27.56       19.93      1.81 o 
   6   1  10        1.91        7.40      1.14 o 
   7   1  10        5.75        7.29      1.16 o 
   8   1  10       19.20       24.56      2.11 o 
   9   1  10        1.93        5.34      1.09 o 
 -12   2  10        4.73        5.52      1.57 o 
 -11   2  10        1.30        3.16      3.47 o 
 -10   2  10       95.62       95.91      5.03 o 
  -9   2  10       12.39       15.19      1.95 o 
  -8   2  10       39.14       33.15      3.10 o 
  -7   2  10       83.89       69.44      3.14 o 
  -6   2  10       16.61       24.49      1.95 o 
  -5   2  10        2.40        3.07      0.86 o 
  -4   2  10        0.38        1.82      1.04 o 
  -3   2  10       79.92       88.40      2.33 o 
  -2   2  10       63.46       62.97      2.15 o 
  -1   2  10       75.26       85.58      3.86 o 
   0   2  10      547.93      502.67     25.89 o 
   1   2  10      115.19      112.43      5.55 o 
   2   2  10        5.49        3.79      1.08 o 
   3   2  10       31.27       37.07      1.85 o 
   4   2  10        3.96        4.28      0.92 o 
   5   2  10        6.84        4.09      1.11 o 
   6   2  10      140.07      129.84      3.69 o 
   7   2  10       26.77       31.33      2.49 o 
   8   2  10        8.21        8.81      1.60 o 
   9   2  10       29.98       34.97      3.28 o 
 -11   3  10       64.17       66.93      4.28 o 
 -10   3  10       29.10       32.00      2.52 o 
  -9   3  10       20.71       25.82      2.49 o 
  -8   3  10        5.99        6.44      1.19 o 
  -7   3  10       54.23       61.47      2.66 o 
  -6   3  10      391.36      374.03      9.25 o 
  -5   3  10      192.27      191.22      7.40 o 
  -4   3  10      878.26      819.80     35.22 o 
  -3   3  10       15.27       17.22      1.37 o 
  -2   3  10       55.10       40.04      1.64 o 
  -1   3  10       19.47       16.77      1.35 o 
   0   3  10     1139.38     1135.26     32.19 o 
   1   3  10       74.29       63.78      3.09 o 
   2   3  10       11.63       12.39      1.39 o 
   3   3  10        0.11        1.07      0.71 o 
   4   3  10       24.84       17.80      2.01 o 
   5   3  10       25.38       21.86      2.32 o 
   6   3  10      108.26      104.36      5.21 o 
   7   3  10        0.23        1.35      0.80 o 
   8   3  10       27.56       32.30      3.68 o 
   9   3  10        3.96        4.62      1.46 o 
 -11   4  10       21.09       26.94      3.32 o 
 -10   4  10        6.14        6.35      1.14 o 
  -9   4  10       68.05       68.28      2.88 o 
  -8   4  10        6.92        6.81      1.26 o 
  -7   4  10        1.76        1.89      0.94 o 
  -6   4  10      160.73      141.07      3.84 o 
  -5   4  10       29.51       32.51      1.91 o 
  -4   4  10       17.59       19.67      1.77 o 
  -3   4  10       15.09       14.51      1.30 o 
  -2   4  10       10.94       10.35      1.42 o 
  -1   4  10      298.13      284.34      7.81 o 
   0   4  10       35.85       35.29      2.17 o 
   1   4  10      711.14      668.32     22.21 o 
   2   4  10       84.38       67.63      4.41 o 
   3   4  10       24.03       25.94      2.37 o 
   4   4  10        3.74        4.13      1.91 o 
   5   4  10       33.58       31.24      2.44 o 
   6   4  10        7.99       14.97      2.12 o 
   7   4  10        4.76       11.41      1.78 o 
   8   4  10        5.42        6.09      1.80 o 
 -10   5  10      123.18      125.74      4.10 o 
  -9   5  10       26.00       27.50      2.28 o 
  -8   5  10       56.63       59.79      3.29 o 
  -7   5  10       62.65       65.05      2.78 o 
  -6   5  10        0.37        2.73      0.92 o 
  -5   5  10      188.84      162.48      4.16 o 
  -4   5  10       82.83       72.71      2.73 o 
  -3   5  10       15.59       16.23      1.63 o 
  -2   5  10        0.19        1.40      0.75 o 
  -1   5  10       21.31       25.33      1.94 o 
   0   5  10      173.80      165.33      5.17 o 
   1   5  10      168.94      151.39      4.50 o 
   2   5  10      246.21      246.10      9.89 o 
   3   5  10        0.16        2.24      0.98 o 
   4   5  10      186.87      182.87      6.74 o 
   5   5  10        0.70        3.51      1.10 o 
   6   5  10       19.86       26.55      2.62 o 
   7   5  10        0.16        2.58      1.83 o 
   8   5  10        7.15        6.78      1.63 o 
  -9   6  10        3.64        5.90      1.39 o 
  -8   6  10       16.99       20.53      2.28 o 
  -7   6  10       12.52       15.32      1.70 o 
  -6   6  10       10.23       12.42      1.55 o 
  -5   6  10        0.01        5.22      1.38 o 
  -4   6  10       14.01       13.98      1.99 o 
  -3   6  10       94.21      101.48      3.82 o 
  -2   6  10       18.55       20.50      2.25 o 
  -1   6  10       10.56       12.04      1.54 o 
   0   6  10      138.27      132.78      5.55 o 
   1   6  10       33.06       34.78      1.99 o 
   2   6  10        0.00        2.13      1.21 o 
   3   6  10        4.64       10.23      1.70 o 
   4   6  10       38.91       40.11      2.55 o 
   5   6  10        5.87       11.74      1.73 o 
   6   6  10       11.65       11.80      2.28 o 
   7   6  10        0.00        2.53      2.28 o 
  -8   7  10        0.27        0.26      1.26 o 
  -7   7  10        3.84        3.46      3.15 o 
  -6   7  10        0.60        3.35      1.44 o 
  -5   7  10       58.12       47.76      5.24 o 
  -4   7  10        0.10        4.40      1.34 o 
  -3   7  10       53.28       52.01      2.89 o 
  -2   7  10        2.74        2.59      1.08 o 
  -1   7  10        0.00        2.89      1.10 o 
   0   7  10       10.24       14.30      1.72 o 
   1   7  10        7.98       14.61      1.74 o 
   2   7  10       40.80       38.68      2.55 o 
   3   7  10       20.62       25.45      3.16 o 
   4   7  10        5.65        9.58      1.64 o 
   5   7  10       11.55       16.34      3.86 o 
   6   7  10       17.28       22.66      3.16 o 
  -7   8  10        5.24        9.37      4.66 o 
  -6   8  10        7.01        7.50      2.20 o 
  -5   8  10       22.00       32.27      8.12 o 
  -4   8  10        2.03        5.46      3.63 o 
  -3   8  10       15.11       16.92      2.81 o 
  -2   8  10        0.34        2.38      1.32 o 
  -1   8  10       33.55       33.90      2.72 o 
   0   8  10        2.48        3.76      1.31 o 
   1   8  10       20.56       28.82      2.15 o 
   2   8  10       24.71       32.53      2.66 o 
   3   8  10        0.03        1.52      1.13 o 
   4   8  10        1.80        6.92      1.68 o 
  -4   9  10       21.96       23.28      4.45 o 
  -3   9  10        0.97        3.74      2.17 o 
  -2   9  10       12.32       21.58      4.37 o 
  -1   9  10        3.40        9.49      2.12 o 
   0   9  10       17.60       35.12      3.05 o 
   1   9  10       16.59       22.93      3.07 o 
   2   9  10        6.51        9.11      1.55 o 
 -11   0  11        1.94        6.62      2.33 o 
  -9   0  11      197.18      180.72      9.58 o 
  -7   0  11       14.18       15.17      2.31 o 
  -5   0  11      294.74      271.78      6.80 o 
  -3   0  11      125.29      131.61      7.44 o 
  -1   0  11      109.91      108.16      9.39 o 
   1   0  11       37.68       27.10      2.49 o 
   3   0  11        0.51        1.19      0.98 o 
   5   0  11        2.43        1.02      1.14 o 
   7   0  11        0.11        3.39      2.51 o 
   9   0  11        3.49        7.56      1.70 o 
 -12   1  11       21.86       25.91      3.50 o 
 -11   1  11       30.90       34.68      3.79 o 
 -10   1  11       13.75       13.25      2.44 o 
  -9   1  11        6.85       16.60      4.95 o 
  -8   1  11       35.86       34.66      3.69 o 
  -7   1  11       27.59       30.80      2.62 o 
  -6   1  11       25.41       17.56      1.65 o 
  -5   1  11        0.93        1.82      0.76 o 
  -4   1  11       11.74        7.48      1.16 o 
  -3   1  11       15.73       25.07      1.73 o 
  -2   1  11       48.43       39.86      1.93 o 
  -1   1  11       51.38       57.18      2.30 o 
   0   1  11      663.52      648.84      9.80 o 
   1   1  11        0.78        1.28      0.74 o 
   2   1  11      181.32      154.33      3.87 o 
   3   1  11       83.00       79.54      4.18 o 
   4   1  11       72.28       73.77      2.93 o 
   5   1  11      219.23      192.85      7.52 o 
   6   1  11        4.34        9.73      1.31 o 
   7   1  11       28.60       35.91      2.05 o 
   8   1  11        1.28        1.90      0.95 o 
   9   1  11        0.93        3.27      1.17 o 
 -11   2  11       33.01       32.25      3.74 o 
 -10   2  11       28.03       27.82      3.41 o 
  -9   2  11        4.44        8.06      1.46 o 
  -8   2  11       68.27       72.52      3.32 o 
  -7   2  11      120.64      106.48      4.71 o 
  -6   2  11       13.49       12.83      1.81 o 
  -5   2  11        3.13        2.25      0.77 o 
  -4   2  11       27.28       27.63      1.54 o 
  -3   2  11       45.89       39.76      1.78 o 
  -2   2  11       53.59       55.88      1.96 o 
  -1   2  11       58.20       54.57      2.57 o 
   0   2  11       55.03       56.41      3.67 o 
   1   2  11        6.94        6.38      1.09 o 
   2   2  11        7.42       12.12      1.42 o 
   3   2  11       23.71       27.48      1.75 o 
   4   2  11        5.86        4.24      1.03 o 
   5   2  11        3.34        5.25      0.98 o 
   6   2  11      212.90      204.06      6.53 o 
   7   2  11       35.16       35.90      2.43 o 
   8   2  11       11.32       11.40      1.74 o 
   9   2  11       19.27       28.79      3.61 o 
 -11   3  11       10.87       16.14      2.77 o 
 -10   3  11        0.01        2.79      1.29 o 
  -9   3  11      115.87      113.48      5.82 o 
  -8   3  11       82.98       84.69      3.23 o 
  -7   3  11      101.03      104.67      4.17 o 
  -6   3  11      175.86      164.62      4.87 o 
  -5   3  11        0.84        3.68      1.06 o 
  -4   3  11       10.75       13.72      1.34 o 
  -3   3  11       16.50       16.42      1.42 o 
  -2   3  11       30.94       33.89      1.67 o 
  -1   3  11      189.11      202.49      6.05 o 
   0   3  11      624.22      576.72     14.52 o 
   1   3  11       35.04       40.24      3.26 o 
   2   3  11      128.95      122.24      4.87 o 
   3   3  11        5.12        5.79      2.38 o 
   4   3  11        8.37        5.08      1.24 o 
   5   3  11        1.86        4.99      1.34 o 
   6   3  11        9.89       13.34      2.36 o 
   7   3  11        6.61        8.28      1.80 o 
   8   3  11       16.01       21.11      2.40 o 
 -10   4  11       57.15       58.16      4.84 o 
  -9   4  11       37.61       40.32      2.28 o 
  -8   4  11       63.26       65.41      2.84 o 
  -7   4  11       30.88       28.24      2.30 o 
  -6   4  11        9.77       14.38      1.70 o 
  -5   4  11        0.50        1.92      0.88 o 
  -4   4  11        0.07        1.82      0.85 o 
  -3   4  11       12.87       12.98      1.31 o 
  -2   4  11        6.95        6.61      1.30 o 
  -1   4  11       60.58       58.22      2.51 o 
   0   4  11       71.08       70.48      4.39 o 
   1   4  11       53.58       52.88      2.84 o 
   2   4  11       21.61       23.36      2.42 o 
   3   4  11        0.04        2.25      1.25 o 
   4   4  11       19.78       22.68      2.41 o 
   5   4  11       10.10       10.99      1.71 o 
   6   4  11        1.05        1.35      0.83 o 
   7   4  11       11.89       12.29      1.85 o 
   8   4  11       20.04       26.27      3.57 o 
 -10   5  11        7.91       12.72      1.64 o 
  -9   5  11        2.07        3.91      1.00 o 
  -8   5  11        0.05        2.68      0.94 o 
  -7   5  11        9.51       16.60      2.02 o 
  -6   5  11      107.13       99.84      3.93 o 
  -5   5  11       97.39       88.60      3.67 o 
  -4   5  11       11.06       17.71      1.76 o 
  -3   5  11        8.84        7.63      1.58 o 
  -2   5  11        5.09        7.56      1.22 o 
  -1   5  11       52.58       49.45      2.31 o 
   0   5  11        9.97        9.30      1.42 o 
   1   5  11       12.50       19.18      2.26 o 
   2   5  11      321.09      286.78     10.69 o 
   3   5  11      109.67      121.09      5.29 o 
   4   5  11        0.62        3.67      1.16 o 
   5   5  11       11.34       12.89      1.87 o 
   6   5  11       13.84       12.20      1.86 o 
   7   5  11       10.21       19.15      2.88 o 
  -9   6  11        0.05        2.46      1.69 o 
  -8   6  11       34.40       42.72      2.35 o 
  -7   6  11        6.42        9.84      1.84 o 
  -6   6  11        2.89        5.69      1.42 o 
  -5   6  11        0.35        3.50      1.25 o 
  -4   6  11       13.50       16.02      2.34 o 
  -3   6  11       33.16       39.00      2.72 o 
  -2   6  11        0.13        1.32      1.02 o 
  -1   6  11       11.60       14.55      1.69 o 
   0   6  11       15.19       25.16      2.11 o 
   1   6  11        0.06        0.94      0.94 o 
   2   6  11       31.83       35.61      2.46 o 
   3   6  11       10.66       13.58      1.95 o 
   4   6  11        0.18        1.82      0.93 o 
   5   6  11        2.37        3.47      1.13 o 
   6   6  11        1.65        3.40      1.34 o 
  -8   7  11        5.82        8.20      2.02 o 
  -7   7  11        0.03        1.73      2.70 o 
  -6   7  11        0.64        2.04      1.29 o 
  -5   7  11        1.01        2.82      1.15 o 
  -4   7  11       41.45       42.59      2.90 o 
  -3   7  11       70.53       76.69      3.64 o 
  -2   7  11       29.67       34.27      2.42 o 
  -1   7  11        0.02        2.20      2.40 o 
   0   7  11        0.00        2.16      0.84 o 
   1   7  11        0.00        1.16      1.10 o 
   2   7  11       19.10       19.81      2.37 o 
   3   7  11        6.50       11.28      1.70 o 
   4   7  11       44.12       40.50      2.62 o 
   5   7  11        6.83        6.93      2.51 o 
  -6   8  11        9.05        7.22      3.36 o 
  -5   8  11        1.76        4.69      1.61 o 
  -4   8  11       29.20       38.74      6.09 o 
  -3   8  11        0.02        3.72      3.44 o 
  -2   8  11        1.09        2.34      1.20 o 
  -1   8  11        7.04        9.80      1.70 o 
   0   8  11        0.72        4.94      1.20 o 
   1   8  11        9.56       11.09      1.72 o 
   2   8  11        0.31        2.74      0.99 o 
   3   8  11       17.37       18.73      2.31 o 
 -10   0  12        6.89        7.62      2.86 o 
  -8   0  12        0.89        2.38      1.96 o 
  -6   0  12       81.72       78.13      5.93 o 
  -4   0  12       29.98       29.41      2.51 o 
  -2   0  12      307.20      282.75      7.24 o 
   0   0  12      765.68      688.25     12.17 o 
   2   0  12        0.11        0.47      0.99 o 
   4   0  12       27.71       45.73      3.27 o 
   6   0  12      117.23       93.45      4.76 o 
   8   0  12       19.89       30.06      3.48 o 
 -11   1  12       25.64       32.41      3.74 o 
 -10   1  12        0.07        2.66      1.38 o 
  -9   1  12      168.08      166.48     11.11 o 
  -8   1  12        1.38        0.92      1.29 o 
  -7   1  12       46.02       41.15      2.57 o 
  -6   1  12      106.74       86.13      3.26 o 
  -5   1  12        1.41        3.68      0.95 o 
  -4   1  12      236.28      223.32      9.78 o 
  -3   1  12       14.92       18.40      1.73 o 
  -2   1  12       58.77       44.80      2.19 o 
  -1   1  12      110.72      105.69      3.28 o 
   0   1  12     1080.04      962.12      9.45 o 
   1   1  12       20.55       23.74      1.87 o 
   2   1  12       44.08       35.94      1.99 o 
   3   1  12        0.02        0.55      0.75 o 
   4   1  12      162.88      142.86      6.26 o 
   5   1  12        1.69        1.68      0.87 o 
   6   1  12       16.93       21.42      2.67 o 
   7   1  12       22.94       30.71      2.28 o 
   8   1  12        5.62       10.19      1.68 o 
 -11   2  12       20.40       30.55      3.72 o 
 -10   2  12        9.28        9.80      2.88 o 
  -9   2  12       54.82       61.08      4.04 o 
  -8   2  12       19.51       21.85      2.41 o 
  -7   2  12        2.08        2.82      1.18 o 
  -6   2  12      127.47      101.03      3.85 o 
  -5   2  12       17.27       14.24      1.59 o 
  -4   2  12        4.90        4.59      0.95 o 
  -3   2  12       59.53       59.86      2.12 o 
  -2   2  12       86.33       72.66      2.33 o 
  -1   2  12       72.21       67.03      2.96 o 
   0   2  12      164.84      137.44      3.68 o 
   1   2  12      125.87      122.28      3.55 o 
   2   2  12        8.91       13.26      1.54 o 
   3   2  12        5.63        5.93      1.18 o 
   4   2  12      233.10      219.20      6.65 o 
   5   2  12        6.24        4.14      0.95 o 
   6   2  12        0.05        2.49      1.00 o 
   7   2  12        5.24       14.09      1.91 o 
   8   2  12        6.39       11.51      1.84 o 
 -10   3  12        3.81        5.83      1.66 o 
  -9   3  12        4.25        7.48      1.34 o 
  -8   3  12        0.06        2.24      1.08 o 
  -7   3  12       46.37       48.20      2.45 o 
  -6   3  12       70.91       84.68      3.10 o 
  -5   3  12       10.87        7.00      1.31 o 
  -4   3  12      210.73      183.50      5.29 o 
  -3   3  12      270.38      242.79      8.21 o 
  -2   3  12       31.66       31.56      1.75 o 
  -1   3  12      450.06      448.43     10.74 o 
   0   3  12        8.29        5.50      1.19 o 
   1   3  12      320.87      303.00      8.36 o 
   2   3  12      252.94      213.50      9.77 o 
   3   3  12       32.28       35.03      2.71 o 
   4   3  12       19.43       25.93      3.16 o 
   5   3  12        2.59        2.82      1.06 o 
   6   3  12       15.22       26.88      2.83 o 
   7   3  12        0.00        0.89      0.86 o 
 -10   4  12       30.23       28.64      2.78 o 
  -9   4  12        9.26       10.42      1.52 o 
  -8   4  12       16.98       18.37      2.05 o 
  -7   4  12        0.75        3.88      1.06 o 
  -6   4  12        2.17        5.04      1.15 o 
  -5   4  12       17.73       13.08      1.68 o 
  -4   4  12      120.67       95.38      5.08 o 
  -3   4  12       35.85       38.70      1.84 o 
  -2   4  12        1.63        5.61      0.97 o 
  -1   4  12      102.16       90.41      3.98 o 
   0   4  12        3.93        4.63      1.34 o 
   1   4  12       14.00       13.53      1.98 o 
   2   4  12       14.04       12.58      1.94 o 
   3   4  12        1.96        4.02      1.22 o 
   4   4  12        4.08        3.64      1.33 o 
   5   4  12        3.05        1.70      0.94 o 
   6   4  12        0.01        1.76      0.95 o 
   7   4  12        1.72        3.59      1.19 o 
  -9   5  12        0.56        1.60      0.83 o 
  -8   5  12       18.55       23.56      2.56 o 
  -7   5  12       39.45       38.01      2.34 o 
  -6   5  12        9.10       14.05      1.74 o 
  -5   5  12        0.04        1.27      0.88 o 
  -4   5  12       16.12       15.13      1.81 o 
  -3   5  12       62.83       55.82      2.99 o 
  -2   5  12        5.76        7.72      1.28 o 
  -1   5  12      109.12       99.69      3.51 o 
   0   5  12        7.61        8.74      1.53 o 
   1   5  12       66.07       70.09      4.90 o 
   2   5  12        0.84        3.31      1.20 o 
   3   5  12       40.43       44.84      2.88 o 
   4   5  12        6.62        7.17      2.67 o 
   5   5  12        0.51        2.41      1.05 o 
   6   5  12       36.46       40.84      2.88 o 
  -8   6  12       14.66       26.46      2.30 o 
  -7   6  12        2.02        6.72      2.05 o 
  -6   6  12       41.29       47.25      3.07 o 
  -5   6  12       10.59       11.15      1.80 o 
  -4   6  12       19.12       21.99      2.52 o 
  -3   6  12       54.54       49.73      2.89 o 
  -2   6  12        5.60        7.92      1.58 o 
  -1   6  12       17.03       16.34      1.77 o 
   0   6  12        0.95        1.29      1.08 o 
   1   6  12        6.09        9.76      1.68 o 
   2   6  12        3.04        4.80      1.31 o 
   3   6  12       65.03       61.31      3.49 o 
   4   6  12       27.52       35.92      4.90 o 
   5   6  12       28.58       39.34      2.65 o 
  -7   7  12        5.02        8.47      1.98 o 
  -6   7  12        8.12       15.59      2.67 o 
  -5   7  12        2.32        5.09      1.46 o 
  -4   7  12        1.90        3.75      1.24 o 
  -3   7  12        8.09       12.94      1.96 o 
  -2   7  12        2.77        9.13      1.57 o 
  -1   7  12       10.98       16.88      2.18 o 
   0   7  12        0.21        0.97      1.11 o 
   1   7  12        0.25        1.26      1.07 o 
   2   7  12        3.65        4.76      1.28 o 
   3   7  12        2.87        4.23      1.14 o 
   4   7  12        5.84       13.78      2.00 o 
  -4   8  12        6.68       12.19      4.10 o 
  -3   8  12       29.26       31.84      3.82 o 
  -2   8  12        1.52        3.74      1.16 o 
  -1   8  12        0.32        3.89      1.33 o 
   0   8  12        2.19        2.34      1.39 o 
   1   8  12        1.48        1.10      0.99 o 
  -9   0  13       11.24       14.29      3.70 o 
  -7   0  13       74.73       82.87      6.56 o 
  -5   0  13        4.98        4.73      1.54 o 
  -3   0  13       85.54       69.81      3.85 o 
  -1   0  13      533.61      491.85     16.46 o 
   1   0  13       16.36       22.90      2.88 o 
   3   0  13       47.69       65.61      3.91 o 
   5   0  13       16.43       16.83      3.65 o 
   7   0  13        1.63        0.53      1.12 o 
 -10   1  13        8.14       10.63      2.11 o 
  -9   1  13       64.19       59.59      4.06 o 
  -8   1  13       39.39       40.38      4.00 o 
  -7   1  13       71.44       62.90      3.21 o 
  -6   1  13      278.41      225.87     11.86 o 
  -5   1  13      128.05      115.13      4.70 o 
  -4   1  13       31.53       26.82      2.12 o 
  -3   1  13       95.17       83.38      2.98 o 
  -2   1  13        0.14        0.00      0.80 o 
  -1   1  13      373.63      341.41      8.23 o 
   0   1  13       91.17       90.31      3.16 o 
   1   1  13        1.31        1.30      0.85 o 
   2   1  13       38.62       41.06      2.19 o 
   3   1  13       28.50       28.62      2.14 o 
   4   1  13        0.00        0.30      0.90 o 
   5   1  13       44.62       45.60      2.37 o 
   6   1  13       42.72       45.36      3.12 o 
   7   1  13       14.95       21.69      2.53 o 
 -10   2  13       16.33       14.28      2.64 o 
  -9   2  13       15.91       15.17      2.63 o 
  -8   2  13        0.10        0.70      1.00 o 
  -7   2  13       12.84       16.48      2.22 o 
  -6   2  13        2.12        5.87      1.42 o 
  -5   2  13       24.08       28.09      2.01 o 
  -4   2  13       14.37       16.44      1.73 o 
  -3   2  13       28.81       30.82      2.14 o 
  -2   2  13        0.97        2.21      1.01 o 
  -1   2  13       57.50       55.33      3.14 o 
   0   2  13      227.15      198.84      6.57 o 
   1   2  13        7.00       11.43      1.52 o 
   2   2  13        7.91       12.65      1.59 o 
   3   2  13       92.41       79.01      2.99 o 
   4   2  13        0.04        1.81      0.78 o 
   5   2  13        0.14        1.89      1.05 o 
   6   2  13       17.16       23.13      2.57 o 
   7   2  13        4.55        5.84      1.37 o 
 -10   3  13        3.26        5.99      1.61 o 
  -9   3  13       24.71       34.12      3.82 o 
  -8   3  13        3.28        7.42      1.53 o 
  -7   3  13        9.94       15.68      2.07 o 
  -6   3  13       68.41       58.79      2.71 o 
  -5   3  13        0.71        3.08      1.05 o 
  -4   3  13      115.91      112.39      3.07 o 
  -3   3  13        9.11       11.86      1.89 o 
  -2   3  13       15.53       21.65      1.60 o 
  -1   3  13        0.00        2.96      0.96 o 
   0   3  13       20.55       14.70      1.69 o 
   1   3  13       99.50      103.69      5.50 o 
   2   3  13       94.09       76.50      3.59 o 
   3   3  13        4.18        5.40      1.35 o 
   4   3  13       11.77       12.61      1.84 o 
   5   3  13        0.18        3.09      2.75 o 
   6   3  13        1.88        2.81      1.14 o 
   7   3  13        0.52        3.52      1.09 o 
  -9   4  13       37.58       36.69      2.65 o 
  -8   4  13        0.18        1.82      0.96 o 
  -7   4  13        0.41        1.98      0.90 o 
  -6   4  13       14.54       20.54      2.05 o 
  -5   4  13       62.57       52.98      2.56 o 
  -4   4  13       28.17       29.92      2.33 o 
  -3   4  13      113.58      116.23      5.14 o 
  -2   4  13      136.24      126.57      6.12 o 
  -1   4  13        1.21        3.46      1.19 o 
   0   4  13        3.14        4.97      1.38 o 
   1   4  13       10.53        9.69      1.65 o 
   2   4  13        0.12        0.72      0.91 o 
   3   4  13        5.32        5.28      1.31 o 
   4   4  13       37.53       34.50      2.83 o 
   5   4  13        0.78        4.53      1.77 o 
   6   4  13       35.12       39.55      4.08 o 
  -8   5  13       12.46       14.57      2.01 o 
  -7   5  13        3.40        4.85      1.14 o 
  -6   5  13        8.65       10.60      1.52 o 
  -5   5  13       24.66       27.30      2.34 o 
  -4   5  13        5.12        9.26      1.66 o 
  -3   5  13       86.53       94.45      4.28 o 
  -2   5  13       67.61       53.03      2.46 o 
  -1   5  13       16.28       12.50      1.85 o 
   0   5  13        5.77        5.01      1.28 o 
   1   5  13       55.35       44.78      2.81 o 
   2   5  13        5.92        7.92      1.39 o 
   3   5  13        0.22        2.77      1.63 o 
   4   5  13       21.68       17.69      2.25 o 
   5   5  13        9.29       20.35      2.87 o 
  -7   6  13       36.89       51.40      5.37 o 
  -6   6  13        6.98       16.35      2.27 o 
  -5   6  13        0.97        4.15      1.22 o 
  -4   6  13        9.06       11.96      2.41 o 
  -3   6  13        0.29        1.46      1.16 o 
  -2   6  13        0.92        5.41      2.40 o 
  -1   6  13        0.64        4.79      1.25 o 
   0   6  13        0.73        2.47      1.44 o 
   1   6  13       18.08       21.41      2.48 o 
   2   6  13       67.49       70.12      3.54 o 
   3   6  13        2.12        2.05      1.13 o 
   4   6  13        0.64        1.20      1.33 o 
  -5   7  13       19.26       27.52      2.90 o 
  -4   7  13        5.62        7.14      1.57 o 
  -3   7  13        5.51       13.22      1.95 o 
  -2   7  13        4.25        6.58      1.48 o 
  -1   7  13       66.41       66.38      4.36 o 
   0   7  13        3.77        6.16      1.40 o 
   1   7  13        0.07        1.80      1.03 o 
   2   7  13        0.00        3.47      1.32 o 
 -10   0  14       10.79       13.44      3.49 o 
  -8   0  14       13.92       15.40      3.81 o 
  -6   0  14        2.06        2.80      1.91 o 
  -4   0  14      276.01      242.42     23.39 o 
  -2   0  14      149.83      139.28      5.63 o 
   0   0  14      550.11      479.12     10.44 o 
   2   0  14      200.69      169.01      6.39 o 
   4   0  14        2.85        6.26      1.61 o 
   6   0  14       18.67       31.41      3.57 o 
 -10   1  14        0.33        3.93      1.64 o 
  -9   1  14        3.22        8.43      2.06 o 
  -8   1  14        0.57        3.72      2.62 o 
  -7   1  14       92.93       79.39      5.19 o 
  -6   1  14        1.31        4.40      1.36 o 
  -5   1  14        0.00        2.15      0.94 o 
  -4   1  14       51.11       47.95      2.48 o 
  -3   1  14        0.01        0.52      0.83 o 
  -2   1  14        0.00        0.53      0.92 o 
  -1   1  14       48.15       47.59      3.04 o 
   0   1  14        1.10        3.24      1.02 o 
   1   1  14       20.38       29.90      2.36 o 
   2   1  14        2.79        5.66      1.08 o 
   3   1  14       16.88       19.27      1.96 o 
   4   1  14       38.78       39.32      2.30 o 
   5   1  14        0.45        2.19      0.92 o 
   6   1  14       38.32       39.62      2.25 o 
  -9   2  14        4.40        6.49      2.75 o 
  -8   2  14       50.25       40.56      2.85 o 
  -7   2  14        6.49        8.99      1.62 o 
  -6   2  14        0.00        2.64      1.11 o 
  -5   2  14       19.01       18.28      2.28 o 
  -4   2  14        1.06        2.20      0.95 o 
  -3   2  14       49.65       39.87      2.25 o 
  -2   2  14      204.61      185.21      6.17 o 
  -1   2  14      170.24      154.36      6.17 o 
   0   2  14       65.01       59.89      3.17 o 
   1   2  14       34.58       30.26      2.21 o 
   2   2  14       30.19       32.12      2.30 o 
   3   2  14       18.19       22.63      2.05 o 
   4   2  14        9.27       11.85      1.87 o 
   5   2  14        2.28        3.50      1.13 o 
   6   2  14       65.03       65.80      3.46 o 
  -9   3  14        7.66       11.32      1.81 o 
  -8   3  14        1.81        5.69      1.38 o 
  -7   3  14       56.90       51.13      3.03 o 
  -6   3  14       77.53       75.85      5.82 o 
  -5   3  14      107.73      104.97      4.52 o 
  -4   3  14        0.17        2.83      0.97 o 
  -3   3  14       20.13       21.43      2.27 o 
  -2   3  14        1.30        2.46      0.98 o 
  -1   3  14       95.79       91.48      3.85 o 
   0   3  14      103.89       96.03      3.62 o 
   1   3  14       59.43       65.67      3.35 o 
   2   3  14       49.68       45.01      2.80 o 
   3   3  14       39.17       48.35      2.93 o 
   4   3  14       39.96       49.57      3.00 o 
   5   3  14        0.06        3.11      1.23 o 
  -8   4  14        1.03        2.22      1.07 o 
  -7   4  14        0.03        3.61      1.01 o 
  -6   4  14       41.61       42.26      2.71 o 
  -5   4  14        0.14        2.75      0.96 o 
  -4   4  14        9.78       11.31      1.68 o 
  -3   4  14       20.32       27.42      2.26 o 
  -2   4  14       27.89       30.56      2.59 o 
  -1   4  14        1.87        4.75      1.24 o 
   0   4  14       15.22       17.85      2.25 o 
   1   4  14       14.32       14.81      2.01 o 
   2   4  14        0.50        1.59      0.94 o 
   3   4  14        1.41        3.47      1.18 o 
   4   4  14        6.70        9.56      1.64 o 
   5   4  14       20.62       28.48      3.18 o 
  -7   5  14        6.72        9.32      1.57 o 
  -6   5  14        1.43        3.49      1.01 o 
  -5   5  14        0.05        3.55      1.17 o 
  -4   5  14        0.57        2.58      1.07 o 
  -3   5  14       18.22       21.72      2.95 o 
  -2   5  14       59.59       60.18      4.02 o 
  -1   5  14        7.22       14.78      2.05 o 
   0   5  14       16.56       22.81      2.52 o 
   1   5  14       14.06       19.54      2.34 o 
   2   5  14        0.05        0.18      1.21 o 
   3   5  14       10.00       16.61      2.25 o 
   4   5  14       10.77       20.09      2.96 o 
  -6   6  14        0.40        2.84      1.30 o 
  -5   6  14        0.02        1.79      1.16 o 
  -4   6  14       13.72       19.54      2.47 o 
  -3   6  14        0.18        4.20      1.21 o 
  -2   6  14       37.43       46.50      4.55 o 
  -1   6  14       21.44       29.86      3.53 o 
   0   6  14        0.05        4.01      1.88 o 
   1   6  14        0.31        3.45      1.17 o 
   2   6  14       12.26       24.98      2.65 o 
  -3   7  14        5.58       11.07      2.58 o 
  -2   7  14       14.29       21.55      3.21 o 
  -1   7  14        7.11       16.21      2.84 o 
  -9   0  15       77.09       75.94      6.88 o 
  -7   0  15        0.25        3.55      2.28 o 
  -5   0  15       12.15       13.23      2.34 o 
  -3   0  15        0.03        3.47      1.46 o 
  -1   0  15        2.25        3.79      2.12 o 
   1   0  15       38.73       34.01      3.30 o 
   3   0  15       20.88       19.10      2.69 o 
   5   0  15        4.93       10.98      3.18 o 
  -9   1  15        1.15        2.36      1.29 o 
  -8   1  15       10.65       14.60      2.62 o 
  -7   1  15        2.89        3.52      1.23 o 
  -6   1  15        3.93        3.53      1.63 o 
  -5   1  15        4.35        7.69      1.34 o 
  -4   1  15      128.21      118.25      3.80 o 
  -3   1  15        3.54        5.62      1.21 o 
  -2   1  15       18.16       17.71      1.92 o 
  -1   1  15       50.82       41.22      2.33 o 
   0   1  15        1.25        4.46      1.34 o 
   1   1  15       33.08       35.22      2.26 o 
   2   1  15       13.32       13.81      2.02 o 
   3   1  15        3.60        3.93      1.06 o 
   4   1  15       20.42       25.02      2.29 o 
   5   1  15        1.99        6.70      1.25 o 
  -8   2  15       29.40       28.01      2.78 o 
  -7   2  15        0.02        2.50      1.66 o 
  -6   2  15       19.25       24.98      2.70 o 
  -5   2  15        1.08        3.39      1.24 o 
  -4   2  15        9.14       13.67      2.11 o 
  -3   2  15        2.72        6.26      1.25 o 
  -2   2  15        0.61        2.17      0.91 o 
  -1   2  15        2.09        4.84      1.13 o 
   0   2  15       44.20       36.53      2.41 o 
   1   2  15       46.53       48.73      2.47 o 
   2   2  15        6.44        6.92      1.30 o 
   3   2  15       59.78       74.55      3.70 o 
   4   2  15        4.62        7.34      1.45 o 
   5   2  15        6.63        8.12      1.62 o 
  -8   3  15        1.33        5.42      2.21 o 
  -7   3  15       24.05       26.47      2.71 o 
  -6   3  15        9.18        8.27      1.63 o 
  -5   3  15        1.16        3.30      1.14 o 
  -4   3  15        0.01        2.39      1.05 o 
  -3   3  15       17.76       14.61      1.71 o 
  -2   3  15       21.15       19.01      2.39 o 
  -1   3  15       26.20       32.35      2.68 o 
   0   3  15        2.02        3.69      1.11 o 
   1   3  15       24.35       32.53      3.01 o 
   2   3  15        3.50        6.02      1.36 o 
   3   3  15        7.84       12.14      1.83 o 
   4   3  15        5.31        7.64      1.51 o 
  -7   4  15       57.32       56.64      3.28 o 
  -6   4  15        7.93       13.33      1.60 o 
  -5   4  15        3.77        6.70      1.23 o 
  -4   4  15        1.29        4.09      1.07 o 
  -3   4  15       68.98       67.33      4.34 o 
  -2   4  15       52.49       57.84      3.14 o 
  -1   4  15      105.92       97.22      4.13 o 
   0   4  15       28.76       29.58      2.89 o 
   1   4  15        2.05        4.81      1.18 o 
   2   4  15       20.50       23.54      2.63 o 
   3   4  15        7.87        8.91      1.60 o 
  -6   5  15        3.70        5.94      1.50 o 
  -5   5  15        0.20        1.17      1.09 o 
  -4   5  15        3.62        4.20      1.35 o 
  -3   5  15        7.01       17.70      2.92 o 
  -2   5  15        7.89        9.56      3.04 o 
  -1   5  15       21.55       20.40      2.46 o 
   0   5  15        4.37        4.98      1.23 o 
   1   5  15        0.24        4.82      1.48 o 
   2   5  15       28.54       30.76      3.07 o 
  -3   6  15      109.82      111.68      5.82 o 
  -2   6  15        0.01        3.47      1.55 o 
  -1   6  15       18.18       21.92      3.20 o 
   0   6  15        2.31        5.61      2.47 o 
  -8   0  16       11.17       19.58      4.60 o 
  -6   0  16      164.25      146.78      7.86 o 
  -4   0  16       34.49       39.53      5.56 o 
  -2   0  16      204.72      183.30      6.88 o 
   0   0  16       32.06       28.89      3.39 o 
   2   0  16        6.82        9.26      2.06 o 
   4   0  16        1.17        3.22      1.37 o 
  -7   1  16        1.51        3.64      1.14 o 
  -6   1  16       20.39       22.49      2.54 o 
  -5   1  16        8.04        7.94      1.33 o 
  -4   1  16       44.41       43.38      2.42 o 
  -3   1  16       32.09       34.03      2.48 o 
  -2   1  16       45.52       50.37      2.62 o 
  -1   1  16        3.76        5.83      1.20 o 
   0   1  16        0.19        4.36      1.08 o 
   1   1  16       10.65       19.36      2.03 o 
   2   1  16       31.19       34.71      2.67 o 
   3   1  16        2.90        3.51      1.02 o 
  -7   2  16       12.51       15.86      2.15 o 
  -6   2  16       22.34       22.46      2.51 o 
  -5   2  16        6.69        9.51      2.41 o 
  -4   2  16        8.92       11.98      1.58 o 
  -3   2  16        2.52        1.87      0.97 o 
  -2   2  16        2.36        3.72      1.07 o 
  -1   2  16       44.98       44.18      2.42 o 
   0   2  16       23.92       26.92      2.14 o 
   1   2  16        1.15        2.60      0.97 o 
   2   2  16       19.71       20.80      2.58 o 
   3   2  16        9.93        8.96      1.63 o 
  -6   3  16        0.13        3.51      1.61 o 
  -5   3  16        0.44        2.72      1.39 o 
  -4   3  16        7.21        4.64      1.28 o 
  -3   3  16        0.08        0.52      1.43 o 
  -2   3  16        4.14        7.88      1.31 o 
  -1   3  16        0.01        2.24      0.99 o 
   0   3  16        0.97        5.71      1.35 o 
   1   3  16       32.21       35.80      3.22 o 
   2   3  16        0.20        4.58      1.78 o 
  -5   4  16        0.03        2.17      1.16 o 
  -4   4  16        0.52        3.05      1.37 o 
  -3   4  16       22.33       22.73      3.25 o 
  -2   4  16        1.64        6.47      1.33 o 
  -1   4  16        1.57        6.66      1.42 o 
   0   4  16        0.85        4.80      1.40 o 
   1   4  16       10.54       10.37      1.68 o 
  -3   5  16       19.83       20.84      3.31 o 
  -2   5  16       77.60       83.86      5.01 o 
  -1   5  16        4.21        5.79      1.40 o 
  -5   0  17        1.23        3.10      1.52 o 
  -3   0  17        3.69        7.56      1.79 o 
  -1   0  17       39.66       51.67      3.72 o 
   1   0  17       15.96       19.57      2.76 o 
  -6   1  17       24.72       30.22      2.99 o 
  -5   1  17        8.23       10.62      1.82 o 
  -4   1  17       36.35       37.36      2.53 o 
  -3   1  17        6.47       10.77      1.52 o 
  -2   1  17       17.75       19.80      2.00 o 
  -1   1  17        0.23        1.96      0.97 o 
   0   1  17        9.17       11.56      1.54 o 
   1   1  17        0.15        1.18      0.88 o 
  -5   2  17        0.68        3.47      1.18 o 
  -4   2  17       12.21       19.93      2.07 o 
  -3   2  17       10.39       13.42      1.66 o 
  -2   2  17        1.01        3.59      1.03 o 
  -1   2  17        1.86        4.61      1.36 o 
   0   2  17       27.25       34.29      2.39 o 
   1   2  17       16.56       22.45      2.18 o 
  -4   3  17       57.17       63.86      3.46 o 
  -3   3  17        0.03        1.54      0.93 o 
  -2   3  17       13.99       18.89      2.14 o 
  -1   3  17        3.75        2.39      1.09 o 
   0   3  17        5.84        6.97      1.57 o 
                                                 
